# Supplementary material for: Detection of viral RNAs at ambient temperature via reporter proteins produced through the target-splinted ligation of DNA probes
Source: Nat Biomed Eng. 2023 May 4;7(12):1571–82. doi: 10.1038/s41551-023-01028-y (PMC10727988; doi:10.1038/s41551-023-01028-y)
Supplement: Supplementary file 4 — Sequences for all nucleic acids used in this work. [file 41551_2023_1028_MOESM4_ESM.xlsx]

## Sheet: Sheet1
	Oligo Name	Oligo Sequence (5' - 3')	Purpose			Format
	PDC1211	/5Phos/AAGATCTGAATCGGTAATAAGTAATAGTGCGTGGTCACATCCTCAATTCGAGAAGGGCGGCGGGAGTGGAGGTGGCTCCGGTGGATCTGCTTGGTCACACCCCCAATTCGAAAAATAATAAAGGGAAGTTTATAATAAGTAAGGAGGTTTTTTATGGATTACAAAGACCACGATGGTGACTACAAAGACCATGATATAGATTACAAGGATGATGATGATAAAGCACAATCACCAA	Circularizable probe encoding FLAG and StrepII epitopes and hybridizing to SARS genomic target			ssDNA
	PDC1223	/5Phos/TCAAAGTTGAATCTGCACTAATACGACTCACTATAGGGTCAGAGACAAAGTCATT	Gap filling oligo that hybridizes to SARS genomic target and includes T7 promoter sequence			ssDNA
	PDC0366	NNNN*N*N	Random hexamer primer for RCA amplification			ssDNA
	MML041	GAATTAATACGACTCACTATAGGGACGGAAGTTTATAATAAGTAAGGAGGTTTTTTatgGGCAAACCCATCCCCAATCCGCTGTTAGGGCTGGATAGCACAGGAGGTAAGCCCATTCCTAACCCACTGTTGGGCTTGGATAGTACTGGTGGTAAACCTATCCCGAACCCGTTACTGGGTTTGGATTCAACCCTAGCTACACTACGTGCCCGCCGAGGAGAATTAGTCAGTGCGTGGTCACATCCTCAATTCGAGAAGGGCGGCGGGAGTGGAGGTGGCTCCGGTGGATCTGCTTGGTCACACCCCCAATTCGAAAAATAATAATAGCATAACCCCTTGGGGCCTCTAAACGGGTCTTGAGGGGTTTTTTGT	Expression cassette encoding V5 and Twin-Strep-tag epitopes	V5		dsDNA
	MML097	GAATTAATACGACTCACTATAGGGACGGAAGTTTATAATAAGTAAGGAGGTTTTTTatgAAGGAGACGGCTGCTGCTAAATTTGAACGTCAGCATATGGACTCCAAAGAGACAGCTGCGGCTAAATTCGAGCGCCAACACATGGACTCACTAGCTACACTACGTGCCCGCCGAGGAGAATTAGTCAGTGCGTGGTCACATCCTCAATTCGAGAAGGGCGGCGGGAGTGGAGGTGGCTCCGGTGGATCTGCTTGGTCACACCCCCAATTCGAAAAATAATAATAGCATAACCCCTTGGGGCCTCTAAACGGGTCTTGAGGGGTTTTTTGT	Expression cassette encoding S-Tag and Twin-Strep-tag epitopes	S-Tag		dsDNA
	MML105	GAATTAATACGACTCACTATAGGGACGGAAGTTTATAATAAGTAAGGAGGTTTTTTatgTATACAGATATTGAGATGAACCGCTTGGGGAAGTATACAGACATTGAGATGAACCGCTTAGGGAAATATACAGATATTGAAATGAACCGTCTTGGTAAGCTAGCTACACTACGTGCCCGCCGAGGAGAATTAGTCAGTGCGTGGTCACATCCTCAATTCGAGAAGGGCGGCGGGAGTGGAGGTGGCTCCGGTGGATCTGCTTGGTCACACCCCCAATTCGAAAAATAATAATAGCATAACCCCTTGGGGCCTCTAAACGGGTCTTGAGGGGTTTTTTGT	Expression cassette encoding VSV-G and Twin-Strep-tag epitopes	VSV-G		dsDNA
	MML113	GAATTAATACGACTCACTATAGGGACGGAAGTTTATAATAAGTAAGGAGGTTTTTTatgGAGCAAAAGTTAATCTCTGAAGAAGACCTGGAACAGAAACTTATCTCTGAGGAAGATTTAGAGCAAAAACTGATCTCAGAAGAAGACCTTCTAGCTACACTACGTGCCCGCCGAGGAGAATTAGTCAGTGCGTGGTCACATCCTCAATTCGAGAAGGGCGGCGGGAGTGGAGGTGGCTCCGGTGGATCTGCTTGGTCACACCCCCAATTCGAAAAATAATAATAGCATAACCCCTTGGGGCCTCTAAACGGGTCTTGAGGGGTTTTTTGT	Expression cassette encoding Myc and Twin-Strep-tag epitopes	Myc		dsDNA
	MML121	GAATTAATACGACTCACTATAGGGACGGAAGTTTATAATAAGTAAGGAGGTTTTTTatgAGCGGCTTTGCGAATGAATTGGGCCCCCGCTTGATGGGGAAAGGCTCAGGATTTGCGAACGAGCTTGGTCCGCGTTTGATGGGTAAGGGCAGCGGTTTCGCTAACGAGTTAGGACCCCGTCTTATGGGAAAACTAGCTACACTACGTGCCCGCCGAGGAGAATTAGTCAGTGCGTGGTCACATCCTCAATTCGAGAAGGGCGGCGGGAGTGGAGGTGGCTCCGGTGGATCTGCTTGGTCACACCCCCAATTCGAAAAATAATAATAGCATAACCCCTTGGGGCCTCTAAACGGGTCTTGAGGGGTTTTTTGT	Expression cassette encoding OLLAS and Twin-Strep-tag epitopes	OLLAS		dsDNA
	MML081	GAATTAATACGACTCACTATAGGGACGGAAGTTTATAATAAGTAAGGAGGTTTTTTatgGAAGTCCATACTAATCAAGACCCCCTTGACGCCGAAGTCCATACTAACCAGGATCCCTTGGACACACGCGAAGTGCACACGAACCAGGACCCCTTAGACCTAGCTACACTACGTGCCCGCCGAGGAGAATTAGTCAGTGCGTGGTCACATCCTCAATTCGAGAAGGGCGGCGGGAGTGGAGGTGGCTCCGGTGGATCTGCTTGGTCACACCCCCAATTCGAAAAATAATAATAGCATAACCCCTTGGGGCCTCTAAACGGGTCTTGAGGGGTTTTTTGT	Expression cassette encoding Ty1 and Twin-Strep-tag epitopes	Ty1		dsDNA
	MML064	GAATTAATACGACTCACTATAGGGACGGAAGTTTATAATAAGTAAGGAGGTTTTTTatgTACCCCTACGATGTCCCCGACTACGCTGGGTATCCGTATGATGTACCAGATTACGCCGGGTACCCTTACGATGTGCCTGACTATGCGCTAGCTACACTACGTGCCCGCCGAGGAGAATTAGTCAGTGCGTGGTCACATCCTCAATTCGAGAAGGGCGGCGGGAGTGGAGGTGGCTCCGGTGGATCTGCTTGGTCACACCCCCAATTCGAAAAATAATAATAGCATAACCCCTTGGGGCCTCTAAACGGGTCTTGAGGGGTTTTTTGT	Expression cassette encoding HA and Twin-Strep-tag epitopes	HA		dsDNA
	PDC2527	GAATTAATACGACTCACTATAGGGAgGGAAGTTTATAATAAGTAAGGAGGTTTTTTatgAAGGAGACGGCTGCTGCTAAATTTGAACGTCAGCATATGGACTCCAAAGAGACAGCTGCGGCTAAATTCGAGCGCCAACACATGGACTCATTAGTTATGGATT	Probe A encoding for S-Tag epitope and hybridizing to RSV genomic target	S-Tag	RSV	ssDNA
	PDC2479	GAATTAATACGACTCACTATAGGGAgGGAAGTTTATAATAAGTAAGGAGGTTTTTTatgGAAGTCCATACTAATCAAGACCCCCTTGACGCCGAAGTCCATACTAACCAGGATCCCTTGGACACACGCGAAGTGCACACGAACCAGGACCCCTTAGACAAATCATCAAGTA	Probe A encoding for Ty1 epitope and hybridizing to SARS Delta genomic target	Ty1	SARS Delta	ssDNA
	PDC2456	GAATTAATACGACTCACTATAGGGAgGGAAGTTTATAATAAGTAAGGAGGTTTTTTatgTATACAGATATTGAGATGAACCGCTTGGGGAAGTATACAGACATTGAGATGAACCGCTTAGGGAAATATACAGATATTGAAATGAACCGTCTTGGTAAGTCTTCATTATATC	Probe A encoding for VSVG epitope and hybridizing to Flu B genomic target	VSVG	Flu B	ssDNA
	PDC2427	GAATTAATACGACTCACTATAGGGAAGTTTATAATAAGTAAGGAGGTTTTTTatgGGCAAACCCATCCCCAATCCGCTGTTAGGGCTGGATAGCACAGGAGGTAAGCCCATTCCTAACCCACTGTTGGGCTTGGATAGTACTGGTGGTAAACCTATCCCGAACCCGTTACTGGGTTTGGATTCAACCTCATTGATGCTTA	Probe A encoding for V5 epitope and hybridizing to Flu A genomic target	V5	Flu A	ssDNA
	PDC2393	GAATTAATACGACTCACTATAGGGAgGGAAGTTTATAATAAGTAAGGAGGTTTTTTatgGATTACAAAGACCACGATGGTGACTACAAAGACCATGATATAGATTACAAGGATGATGATGATAAAACGACTCTGTCAG	Probe A encoding for Flag epitope and hybridizing to SARS WT genomic target	Flag	SARS WT	ssDNA
	PDC2392	/5Phos/TATAAGATTAACTGTAATAAGTAATAGTGCGTGGTCACATCCTCAATTCGAGAAGGGCGGCGGGAGTGGAGGTGGCTCCGGTGGATCTGCTTGGTCACACCCCCAATTCGAAAAATAATAA	Probe B encoding for Twin-Strep-tag epitope and hybridizing to RSV genomic target	Twin-Strep-tag	RSV	ssDNA
	PDC2371	/5Phos/AACAGAACACACAGTAATAAGTAATAGTGCGTGGTCACATCCTCAATTCGAGAAGGGCGGCGGGAGTGGAGGTGGCTCCGGTGGATCTGCTTGGTCACACCCCCAATTCGAAAAATAATAA	Probe B encoding for Twin-Strep-tag epitope and hybridizing to SARS Delta genomic target	Twin-Strep-tag	SARS Delta	ssDNA
	PDC2375	/5Phos/TATACTAAACAGAGTAATAAGTAATAGTGCGTGGTCACATCCTCAATTCGAGAAGGGCGGCGGGAGTGGAGGTGGCTCCGGTGGATCTGCTTGGTCACACCCCCAATTCGAAAAATAATAA	Probe B encoding for Twin-Strep-tag epitope and hybridizing to Flu B genomic target	Twin-Strep-tag	Flu B	ssDNA
	PDC2373	/5Phos/ATATCTCTTGTCTGTAATAAGTAATAGTGCGTGGTCACATCCTCAATTCGAGAAGGGCGGCGGGAGTGGAGGTGGCTCCGGTGGATCTGCTTGGTCACACCCCCAATTCGAAAAATAATAA	Probe B encoding for Twin-Strep-tag epitope and hybridizing to Flu A genomic target	Twin-Strep-tag	Flu A	ssDNA
	PDC2366	/5Phos/AAGTGTGTCACTTGTAATAAGTAATAGTGCGTGGTCACATCCTCAATTCGAGAAGGGCGGCGGGAGTGGAGGTGGCTCCGGTGGATCTGCTTGGTCACACCCCCAATTCGAAAAATAATAA	Probe B encoding for Twin-Strep-tag epitope and hybridizing to SARS WT genomic target	Twin-Strep-tag	SARS WT	ssDNA
	PDC2365	/5Phos/TTGTTCCTGA	Gap filling oligo that hybridizes to RSV genomic target		RSV	ssDNA
	PDC2344	/5Phos/ATAAATCAAT	Gap filling oligo that hybridizes to SARS Delta genomic target		SARS Delta	ssDNA
	PDC2348	/5Phos/TTTCTAACGG	Gap filling oligo that hybridizes to Flu B genomic target		Flu B	ssDNA
	PDC2346	/5Phos/ATGCTGGGCC	Gap filling oligo that hybridizes to Flu A genomic target		Flu A	ssDNA
	PDC2339	/5Phos/AGAGATTTTT	Gap filling oligo that hybridizes to SARS WT genomic target		SARS WT	ssDNA
	MMLP002	T*T*ATTATTTTTCG*A*A	reverse primer			ssDNA
	PDC0473	GAATTAATACGACTCACTATAGGGAgGGAAGTTTATAATAAGTAAGGAGGTTTTTTatgGATTACAAAGACCACGATGGTGACTACAAAGACCATGATATAGATTACAAGGATGATGATGATAAAGAGGTTATAAGTATCAAATTGTTTGTAAACCCACAAAGTGCGTGGTCACATCCTCAATTCGAGAAGGGCGGCGGGAGTGGAGGTGGCTCCGGTGGATCTGCTTGGTCACACCCCCAATTCGAAAAATAATAA	Expression cassette encoding for FLAG and Twin-Strep-tag epitopes that flank SARS genomic target 0		0	dsDNA
	PDC0474	GAATTAATACGACTCACTATAGGGAgGGAAGTTTATAATAAGTAAGGAGGTTTTTTatgGATTACAAAGACCACGATGGTGACTACAAAGACCATGATATAGATTACAAGGATGATGATGATAAAACACCAACAATACCAGCATTTCGCATGGCATCACAGAGTGCGTGGTCACATCCTCAATTCGAGAAGGGCGGCGGGAGTGGAGGTGGCTCCGGTGGATCTGCTTGGTCACACCCCCAATTCGAAAAATAATAA	Expression cassette encoding for FLAG and Twin-Strep-tag epitopes that flank SARS genomic target 1		1	dsDNA
	PDC0475	GAATTAATACGACTCACTATAGGGAgGGAAGTTTATAATAAGTAAGGAGGTTTTTTatgGATTACAAAGACCACGATGGTGACTACAAAGACCATGATATAGATTACAAGGATGATGATGATAAACTTCTAACACCATTAACAATAGTTGTACATTCGACTAGTGCGTGGTCACATCCTCAATTCGAGAAGGGCGGCGGGAGTGGAGGTGGCTCCGGTGGATCTGCTTGGTCACACCCCCAATTCGAAAAATAATAA	Expression cassette encoding for FLAG and Twin-Strep-tag epitopes that flank SARS genomic target 2		2	dsDNA
	PDC0476	GAATTAATACGACTCACTATAGGGAgGGAAGTTTATAATAAGTAAGGAGGTTTTTTatgGATTACAAAGACCACGATGGTGACTACAAAGACCATGATATAGATTACAAGGATGATGATGATAAAACGGGTAACACCACTGCTATGTTTAGTGTTCCAGTTAGTGCGTGGTCACATCCTCAATTCGAGAAGGGCGGCGGGAGTGGAGGTGGCTCCGGTGGATCTGCTTGGTCACACCCCCAATTCGAAAAATAATAA	Expression cassette encoding for FLAG and Twin-Strep-tag epitopes that flank SARS genomic target 3		3	dsDNA
	PDC0477	GAATTAATACGACTCACTATAGGGAgGGAAGTTTATAATAAGTAAGGAGGTTTTTTatgGATTACAAAGACCACGATGGTGACTACAAAGACCATGATATAGATTACAAGGATGATGATGATAAAAACTCTGTTGTTTTCTCTAATTATAAGTCTACCTTTAGTGCGTGGTCACATCCTCAATTCGAGAAGGGCGGCGGGAGTGGAGGTGGCTCCGGTGGATCTGCTTGGTCACACCCCCAATTCGAAAAATAATAA	Expression cassette encoding for FLAG and Twin-Strep-tag epitopes that flank SARS genomic target 4		4	dsDNA
	PDC0478	GAATTAATACGACTCACTATAGGGAgGGAAGTTTATAATAAGTAAGGAGGTTTTTTatgGATTACAAAGACCACGATGGTGACTACAAAGACCATGATATAGATTACAAGGATGATGATGATAAAACAGTCATAATCTATGTTAAAACCAACACTACCACAAGTGCGTGGTCACATCCTCAATTCGAGAAGGGCGGCGGGAGTGGAGGTGGCTCCGGTGGATCTGCTTGGTCACACCCCCAATTCGAAAAATAATAA	Expression cassette encoding for FLAG and Twin-Strep-tag epitopes that flank SARS genomic target 5		5	dsDNA
	PDC0479	GAATTAATACGACTCACTATAGGGAgGGAAGTTTATAATAAGTAAGGAGGTTTTTTatgGATTACAAAGACCACGATGGTGACTACAAAGACCATGATATAGATTACAAGGATGATGATGATAAAATTTCATCAAAGACAACTATATCTGCTGTCGTCTCAAGTGCGTGGTCACATCCTCAATTCGAGAAGGGCGGCGGGAGTGGAGGTGGCTCCGGTGGATCTGCTTGGTCACACCCCCAATTCGAAAAATAATAA	Expression cassette encoding for FLAG and Twin-Strep-tag epitopes that flank SARS genomic target 6		6	dsDNA
	PDC0480	GAATTAATACGACTCACTATAGGGAgGGAAGTTTATAATAAGTAAGGAGGTTTTTTatgGATTACAAAGACCACGATGGTGACTACAAAGACCATGATATAGATTACAAGGATGATGATGATAAATTTCATCAAAGACAACTATATCTGCTGTCGTCTCAGAGTGCGTGGTCACATCCTCAATTCGAGAAGGGCGGCGGGAGTGGAGGTGGCTCCGGTGGATCTGCTTGGTCACACCCCCAATTCGAAAAATAATAA	Expression cassette encoding for FLAG and Twin-Strep-tag epitopes that flank SARS genomic target 7		7	dsDNA
	PDC0481	GAATTAATACGACTCACTATAGGGAgGGAAGTTTATAATAAGTAAGGAGGTTTTTTatgGATTACAAAGACCACGATGGTGACTACAAAGACCATGATATAGATTACAAGGATGATGATGATAAATCAACAAAATCATCAAGTAATAAATCAATAACAGAAAGTGCGTGGTCACATCCTCAATTCGAGAAGGGCGGCGGGAGTGGAGGTGGCTCCGGTGGATCTGCTTGGTCACACCCCCAATTCGAAAAATAATAA	Expression cassette encoding for FLAG and Twin-Strep-tag epitopes that flank SARS genomic target 8		8	dsDNA
	PDC0482	GAATTAATACGACTCACTATAGGGAgGGAAGTTTATAATAAGTAAGGAGGTTTTTTatgGATTACAAAGACCACGATGGTGACTACAAAGACCATGATATAGATTACAAGGATGATGATGATAAAAGTGAAACCATTTTTTCAAAGGCTTCAGTAGTATCTAGTGCGTGGTCACATCCTCAATTCGAGAAGGGCGGCGGGAGTGGAGGTGGCTCCGGTGGATCTGCTTGGTCACACCCCCAATTCGAAAAATAATAA	Expression cassette encoding for FLAG and Twin-Strep-tag epitopes that flank SARS genomic target 9		9	dsDNA
	PDC0483	GAATTAATACGACTCACTATAGGGAgGGAAGTTTATAATAAGTAAGGAGGTTTTTTatgGATTACAAAGACCACGATGGTGACTACAAAGACCATGATATAGATTACAAGGATGATGATGATAAACTTAATAGTAAGACTAGAATTGTCTACATAAGCAGCAGTGCGTGGTCACATCCTCAATTCGAGAAGGGCGGCGGGAGTGGAGGTGGCTCCGGTGGATCTGCTTGGTCACACCCCCAATTCGAAAAATAATAA	Expression cassette encoding for FLAG and Twin-Strep-tag epitopes that flank SARS genomic target 10		10	dsDNA
	PDC0484	GAATTAATACGACTCACTATAGGGAgGGAAGTTTATAATAAGTAAGGAGGTTTTTTatgGATTACAAAGACCACGATGGTGACTACAAAGACCATGATATAGATTACAAGGATGATGATGATAAAAGCTTGACAAATGTTAAAAACACTATTAGCATAAGCAGTGCGTGGTCACATCCTCAATTCGAGAAGGGCGGCGGGAGTGGAGGTGGCTCCGGTGGATCTGCTTGGTCACACCCCCAATTCGAAAAATAATAA	Expression cassette encoding for FLAG and Twin-Strep-tag epitopes that flank SARS genomic target 11		11	dsDNA
	PDC0485	GAATTAATACGACTCACTATAGGGAgGGAAGTTTATAATAAGTAAGGAGGTTTTTTatgGATTACAAAGACCACGATGGTGACTACAAAGACCATGATATAGATTACAAGGATGATGATGATAAAGTAACCATTAACTTGATAATTCATTTTAAAACCCATAGTGCGTGGTCACATCCTCAATTCGAGAAGGGCGGCGGGAGTGGAGGTGGCTCCGGTGGATCTGCTTGGTCACACCCCCAATTCGAAAAATAATAA	Expression cassette encoding for FLAG and Twin-Strep-tag epitopes that flank SARS genomic target 12		12	dsDNA
	PDC0486	GAATTAATACGACTCACTATAGGGAgGGAAGTTTATAATAAGTAAGGAGGTTTTTTatgGATTACAAAGACCACGATGGTGACTACAAAGACCATGATATAGATTACAAGGATGATGATGATAAATTACCAGTTATGAAGAAAATAGGGCAATACTCAACAAGTGCGTGGTCACATCCTCAATTCGAGAAGGGCGGCGGGAGTGGAGGTGGCTCCGGTGGATCTGCTTGGTCACACCCCCAATTCGAAAAATAATAA	Expression cassette encoding for FLAG and Twin-Strep-tag epitopes that flank SARS genomic target 13		13	dsDNA
	PDC0487	GAATTAATACGACTCACTATAGGGAgGGAAGTTTATAATAAGTAAGGAGGTTTTTTatgGATTACAAAGACCACGATGGTGACTACAAAGACCATGATATAGATTACAAGGATGATGATGATAAACCTACAACTTCGGTAGTTTTCACATTACACTCAAGAAGTGCGTGGTCACATCCTCAATTCGAGAAGGGCGGCGGGAGTGGAGGTGGCTCCGGTGGATCTGCTTGGTCACACCCCCAATTCGAAAAATAATAA	Expression cassette encoding for FLAG and Twin-Strep-tag epitopes that flank SARS genomic target 14		14	dsDNA
	PDC0488	GAATTAATACGACTCACTATAGGGAgGGAAGTTTATAATAAGTAAGGAGGTTTTTTatgGATTACAAAGACCACGATGGTGACTACAAAGACCATGATATAGATTACAAGGATGATGATGATAAATGGACTGCTATTGGTGTTAATTGGAACGCCTTGTCCAGTGCGTGGTCACATCCTCAATTCGAGAAGGGCGGCGGGAGTGGAGGTGGCTCCGGTGGATCTGCTTGGTCACACCCCCAATTCGAAAAATAATAA	Expression cassette encoding for FLAG and Twin-Strep-tag epitopes that flank SARS genomic target 15		15	dsDNA
	PDC0489	GAATTAATACGACTCACTATAGGGAgGGAAGTTTATAATAAGTAAGGAGGTTTTTTatgGATTACAAAGACCACGATGGTGACTACAAAGACCATGATATAGATTACAAGGATGATGATGATAAAGTAGTGCCACCAGCCTTTTTAGTAGGTATAACCACAAGTGCGTGGTCACATCCTCAATTCGAGAAGGGCGGCGGGAGTGGAGGTGGCTCCGGTGGATCTGCTTGGTCACACCCCCAATTCGAAAAATAATAA	Expression cassette encoding for FLAG and Twin-Strep-tag epitopes that flank SARS genomic target 16		16	dsDNA
	PDC0490	GAATTAATACGACTCACTATAGGGAgGGAAGTTTATAATAAGTAAGGAGGTTTTTTatgGATTACAAAGACCACGATGGTGACTACAAAGACCATGATATAGATTACAAGGATGATGATGATAAAGCACCTTCTTTAGTCAAATTCTCAGTGCCACAAAATAGTGCGTGGTCACATCCTCAATTCGAGAAGGGCGGCGGGAGTGGAGGTGGCTCCGGTGGATCTGCTTGGTCACACCCCCAATTCGAAAAATAATAA	Expression cassette encoding for FLAG and Twin-Strep-tag epitopes that flank SARS genomic target 17		17	dsDNA
	PDC0491	GAATTAATACGACTCACTATAGGGAgGGAAGTTTATAATAAGTAAGGAGGTTTTTTatgGATTACAAAGACCACGATGGTGACTACAAAGACCATGATATAGATTACAAGGATGATGATGATAAAATGCCAGAGATGTCACCTAAATCAACATCTGGTGATAGTGCGTGGTCACATCCTCAATTCGAGAAGGGCGGCGGGAGTGGAGGTGGCTCCGGTGGATCTGCTTGGTCACACCCCCAATTCGAAAAATAATAA	Expression cassette encoding for FLAG and Twin-Strep-tag epitopes that flank SARS genomic target 18		18	dsDNA
	PDC0492	GAATTAATACGACTCACTATAGGGAgGGAAGTTTATAATAAGTAAGGAGGTTTTTTatgGATTACAAAGACCACGATGGTGACTACAAAGACCATGATATAGATTACAAGGATGATGATGATAAAGGCACCTTCTTTAGTCAAATTCTCAGTGCCACAAAAAGTGCGTGGTCACATCCTCAATTCGAGAAGGGCGGCGGGAGTGGAGGTGGCTCCGGTGGATCTGCTTGGTCACACCCCCAATTCGAAAAATAATAA	Expression cassette encoding for FLAG and Twin-Strep-tag epitopes that flank SARS genomic target 19		19	dsDNA
	PDC0493	GAATTAATACGACTCACTATAGGGAgGGAAGTTTATAATAAGTAAGGAGGTTTTTTatgGATTACAAAGACCACGATGGTGACTACAAAGACCATGATATAGATTACAAGGATGATGATGATAAATTCAGTACATCAAACGAATTTGATGTTTCAACTGGTAGTGCGTGGTCACATCCTCAATTCGAGAAGGGCGGCGGGAGTGGAGGTGGCTCCGGTGGATCTGCTTGGTCACACCCCCAATTCGAAAAATAATAA	Expression cassette encoding for FLAG and Twin-Strep-tag epitopes that flank SARS genomic target 20		20	dsDNA
	PDC0494	GAATTAATACGACTCACTATAGGGAgGGAAGTTTATAATAAGTAAGGAGGTTTTTTatgGATTACAAAGACCACGATGGTGACTACAAAGACCATGATATAGATTACAAGGATGATGATGATAAAAGTAGTGCCACCAGCCTTTTTAGTAGGTATAACCACAGTGCGTGGTCACATCCTCAATTCGAGAAGGGCGGCGGGAGTGGAGGTGGCTCCGGTGGATCTGCTTGGTCACACCCCCAATTCGAAAAATAATAA	Expression cassette encoding for FLAG and Twin-Strep-tag epitopes that flank SARS genomic target 21		21	dsDNA
	PDC0495	GAATTAATACGACTCACTATAGGGAgGGAAGTTTATAATAAGTAAGGAGGTTTTTTatgGATTACAAAGACCACGATGGTGACTACAAAGACCATGATATAGATTACAAGGATGATGATGATAAATCTGTTGTTTTCTCTAATTATAAGTCTACCTTTACTAGTGCGTGGTCACATCCTCAATTCGAGAAGGGCGGCGGGAGTGGAGGTGGCTCCGGTGGATCTGCTTGGTCACACCCCCAATTCGAAAAATAATAA	Expression cassette encoding for FLAG and Twin-Strep-tag epitopes that flank SARS genomic target 22		22	dsDNA
	PDC0496	GAATTAATACGACTCACTATAGGGAgGGAAGTTTATAATAAGTAAGGAGGTTTTTTatgGATTACAAAGACCACGATGGTGACTACAAAGACCATGATATAGATTACAAGGATGATGATGATAAATCAGGGAAAAATGTAACTTTAAGCTCTCTTGAAGCAAGTGCGTGGTCACATCCTCAATTCGAGAAGGGCGGCGGGAGTGGAGGTGGCTCCGGTGGATCTGCTTGGTCACACCCCCAATTCGAAAAATAATAA	Expression cassette encoding for FLAG and Twin-Strep-tag epitopes that flank SARS genomic target 23		23	dsDNA
	PDC0497	GAATTAATACGACTCACTATAGGGAgGGAAGTTTATAATAAGTAAGGAGGTTTTTTatgGATTACAAAGACCACGATGGTGACTACAAAGACCATGATATAGATTACAAGGATGATGATGATAAAGGAAGTGTTTCTCCCTCTAAGAAGATAATTTCTTTTAGTGCGTGGTCACATCCTCAATTCGAGAAGGGCGGCGGGAGTGGAGGTGGCTCCGGTGGATCTGCTTGGTCACACCCCCAATTCGAAAAATAATAA	Expression cassette encoding for FLAG and Twin-Strep-tag epitopes that flank SARS genomic target 24		24	dsDNA
	PDC0498	GAATTAATACGACTCACTATAGGGAgGGAAGTTTATAATAAGTAAGGAGGTTTTTTatgGATTACAAAGACCACGATGGTGACTACAAAGACCATGATATAGATTACAAGGATGATGATGATAAATCTAGTGTCAAATCTACAAACAATGGAATTAGCAGGAGTGCGTGGTCACATCCTCAATTCGAGAAGGGCGGCGGGAGTGGAGGTGGCTCCGGTGGATCTGCTTGGTCACACCCCCAATTCGAAAAATAATAA	Expression cassette encoding for FLAG and Twin-Strep-tag epitopes that flank SARS genomic target 25		25	dsDNA
	PDC0499	GAATTAATACGACTCACTATAGGGAgGGAAGTTTATAATAAGTAAGGAGGTTTTTTatgGATTACAAAGACCACGATGGTGACTACAAAGACCATGATATAGATTACAAGGATGATGATGATAAAATAACCATCAATATTCTTAAACACAAATTCCCTAAGAGTGCGTGGTCACATCCTCAATTCGAGAAGGGCGGCGGGAGTGGAGGTGGCTCCGGTGGATCTGCTTGGTCACACCCCCAATTCGAAAAATAATAA	Expression cassette encoding for FLAG and Twin-Strep-tag epitopes that flank SARS genomic target 26		26	dsDNA
	PDC0500	GAATTAATACGACTCACTATAGGGAgGGAAGTTTATAATAAGTAAGGAGGTTTTTTatgGATTACAAAGACCACGATGGTGACTACAAAGACCATGATATAGATTACAAGGATGATGATGATAAAGATTCTTCACATTTTGATTTACCATCAAAAACTATAAGTGCGTGGTCACATCCTCAATTCGAGAAGGGCGGCGGGAGTGGAGGTGGCTCCGGTGGATCTGCTTGGTCACACCCCCAATTCGAAAAATAATAA	Expression cassette encoding for FLAG and Twin-Strep-tag epitopes that flank SARS genomic target 27		27	dsDNA
	PDC0501	GAATTAATACGACTCACTATAGGGAgGGAAGTTTATAATAAGTAAGGAGGTTTTTTatgGATTACAAAGACCACGATGGTGACTACAAAGACCATGATATAGATTACAAGGATGATGATGATAAAACTGTTGTAAACACCTTAATAGTCCTCACTTCTCTCAGTGCGTGGTCACATCCTCAATTCGAGAAGGGCGGCGGGAGTGGAGGTGGCTCCGGTGGATCTGCTTGGTCACACCCCCAATTCGAAAAATAATAA	Expression cassette encoding for FLAG and Twin-Strep-tag epitopes that flank SARS genomic target 28		28	dsDNA
	PDC0502	GAATTAATACGACTCACTATAGGGAgGGAAGTTTATAATAAGTAAGGAGGTTTTTTatgGATTACAAAGACCACGATGGTGACTACAAAGACCATGATATAGATTACAAGGATGATGATGATAAAACACTCTTGGTAGTGATAAAGCTCACAAGTAGCGAGAGTGCGTGGTCACATCCTCAATTCGAGAAGGGCGGCGGGAGTGGAGGTGGCTCCGGTGGATCTGCTTGGTCACACCCCCAATTCGAAAAATAATAA	Expression cassette encoding for FLAG and Twin-Strep-tag epitopes that flank SARS genomic target 29		29	dsDNA
	PDC0503	GAATTAATACGACTCACTATAGGGAgGGAAGTTTATAATAAGTAAGGAGGTTTTTTatgGATTACAAAGACCACGATGGTGACTACAAAGACCATGATATAGATTACAAGGATGATGATGATAAACAGTCAACACGCTTAACAAAGCACTCGTGGACAGCTAGTGCGTGGTCACATCCTCAATTCGAGAAGGGCGGCGGGAGTGGAGGTGGCTCCGGTGGATCTGCTTGGTCACACCCCCAATTCGAAAAATAATAA	Expression cassette encoding for FLAG and Twin-Strep-tag epitopes that flank SARS genomic target 30		30	dsDNA
	PDC0504	GAATTAATACGACTCACTATAGGGAgGGAAGTTTATAATAAGTAAGGAGGTTTTTTatgGATTACAAAGACCACGATGGTGACTACAAAGACCATGATATAGATTACAAGGATGATGATGATAAACAAAATTCGCAAGTGGCTTTAACAAAATCGCCCGTCAGTGCGTGGTCACATCCTCAATTCGAGAAGGGCGGCGGGAGTGGAGGTGGCTCCGGTGGATCTGCTTGGTCACACCCCCAATTCGAAAAATAATAA	Expression cassette encoding for FLAG and Twin-Strep-tag epitopes that flank SARS genomic target 31		31	dsDNA
	PDC0505	GAATTAATACGACTCACTATAGGGAgGGAAGTTTATAATAAGTAAGGAGGTTTTTTatgGATTACAAAGACCACGATGGTGACTACAAAGACCATGATATAGATTACAAGGATGATGATGATAAAGTTACTACGATAGCTACAATACCACCAGCTACTATAAGTGCGTGGTCACATCCTCAATTCGAGAAGGGCGGCGGGAGTGGAGGTGGCTCCGGTGGATCTGCTTGGTCACACCCCCAATTCGAAAAATAATAA	Expression cassette encoding for FLAG and Twin-Strep-tag epitopes that flank SARS genomic target 32		32	dsDNA
	PDC0506	GAATTAATACGACTCACTATAGGGAgGGAAGTTTATAATAAGTAAGGAGGTTTTTTatgGATTACAAAGACCACGATGGTGACTACAAAGACCATGATATAGATTACAAGGATGATGATGATAAAAGTCCAGTCAACACGCTTAACAAAGCACTCGTGGACAGTGCGTGGTCACATCCTCAATTCGAGAAGGGCGGCGGGAGTGGAGGTGGCTCCGGTGGATCTGCTTGGTCACACCCCCAATTCGAAAAATAATAA	Expression cassette encoding for FLAG and Twin-Strep-tag epitopes that flank SARS genomic target 33		33	dsDNA
	PDC0507	GAATTAATACGACTCACTATAGGGAgGGAAGTTTATAATAAGTAAGGAGGTTTTTTatgGATTACAAAGACCACGATGGTGACTACAAAGACCATGATATAGATTACAAGGATGATGATGATAAAACAATTAGTATGCCAGCAAAGAAAATAGTTGGCATCAGTGCGTGGTCACATCCTCAATTCGAGAAGGGCGGCGGGAGTGGAGGTGGCTCCGGTGGATCTGCTTGGTCACACCCCCAATTCGAAAAATAATAA	Expression cassette encoding for FLAG and Twin-Strep-tag epitopes that flank SARS genomic target 34		34	dsDNA
	PDC0508	GAATTAATACGACTCACTATAGGGAgGGAAGTTTATAATAAGTAAGGAGGTTTTTTatgGATTACAAAGACCACGATGGTGACTACAAAGACCATGATATAGATTACAAGGATGATGATGATAAACAGGGCGTAAACTTTCATAAGCAACAGAACCTTCTAAGTGCGTGGTCACATCCTCAATTCGAGAAGGGCGGCGGGAGTGGAGGTGGCTCCGGTGGATCTGCTTGGTCACACCCCCAATTCGAAAAATAATAA	Expression cassette encoding for FLAG and Twin-Strep-tag epitopes that flank SARS genomic target 35		35	dsDNA
	PDC0509	GAATTAATACGACTCACTATAGGGAgGGAAGTTTATAATAAGTAAGGAGGTTTTTTatgGATTACAAAGACCACGATGGTGACTACAAAGACCATGATATAGATTACAAGGATGATGATGATAAACAGAATAGGACCAATCTTTATAGGAACCAGCAAGTGAGTGCGTGGTCACATCCTCAATTCGAGAAGGGCGGCGGGAGTGGAGGTGGCTCCGGTGGATCTGCTTGGTCACACCCCCAATTCGAAAAATAATAA	Expression cassette encoding for FLAG and Twin-Strep-tag epitopes that flank SARS genomic target 36		36	dsDNA
	PDC0510	GAATTAATACGACTCACTATAGGGAgGGAAGTTTATAATAAGTAAGGAGGTTTTTTatgGATTACAAAGACCACGATGGTGACTACAAAGACCATGATATAGATTACAAGGATGATGATGATAAACCACCTGTCTCCATTTATAACAGCAGCGTACAACCAAGTGCGTGGTCACATCCTCAATTCGAGAAGGGCGGCGGGAGTGGAGGTGGCTCCGGTGGATCTGCTTGGTCACACCCCCAATTCGAAAAATAATAA	Expression cassette encoding for FLAG and Twin-Strep-tag epitopes that flank SARS genomic target 37		37	dsDNA
	PDC0511	GAATTAATACGACTCACTATAGGGAgGGAAGTTTATAATAAGTAAGGAGGTTTTTTatgGATTACAAAGACCACGATGGTGACTACAAAGACCATGATATAGATTACAAGGATGATGATGATAAATATCCAGTTGAAACTACAAATGGAACACCATCAACAAGTGCGTGGTCACATCCTCAATTCGAGAAGGGCGGCGGGAGTGGAGGTGGCTCCGGTGGATCTGCTTGGTCACACCCCCAATTCGAAAAATAATAA	Expression cassette encoding for FLAG and Twin-Strep-tag epitopes that flank SARS genomic target 38		38	dsDNA
	PDC0512	GAATTAATACGACTCACTATAGGGAgGGAAGTTTATAATAAGTAAGGAGGTTTTTTatgGATTACAAAGACCACGATGGTGACTACAAAGACCATGATATAGATTACAAGGATGATGATGATAAATTTGCTGGTTTAAGTATAATGTCTCCTACAACTTCGAGTGCGTGGTCACATCCTCAATTCGAGAAGGGCGGCGGGAGTGGAGGTGGCTCCGGTGGATCTGCTTGGTCACACCCCCAATTCGAAAAATAATAA	Expression cassette encoding for FLAG and Twin-Strep-tag epitopes that flank SARS genomic target 39		39	dsDNA
	PDC0513	GAATTAATACGACTCACTATAGGGAgGGAAGTTTATAATAAGTAAGGAGGTTTTTTatgGATTACAAAGACCACGATGGTGACTACAAAGACCATGATATAGATTACAAGGATGATGATGATAAAGAAAAATTAAAACCACCAAAATCTTTAATTGGTGGTAGTGCGTGGTCACATCCTCAATTCGAGAAGGGCGGCGGGAGTGGAGGTGGCTCCGGTGGATCTGCTTGGTCACACCCCCAATTCGAAAAATAATAA	Expression cassette encoding for FLAG and Twin-Strep-tag epitopes that flank SARS genomic target 40		40	dsDNA
	PDC0514	GAATTAATACGACTCACTATAGGGAgGGAAGTTTATAATAAGTAAGGAGGTTTTTTatgGATTACAAAGACCACGATGGTGACTACAAAGACCATGATATAGATTACAAGGATGATGATGATAAAACCCCTCTTAGTGTCAATAAAGTCCAGTTGTTCGGAAGTGCGTGGTCACATCCTCAATTCGAGAAGGGCGGCGGGAGTGGAGGTGGCTCCGGTGGATCTGCTTGGTCACACCCCCAATTCGAAAAATAATAA	Expression cassette encoding for FLAG and Twin-Strep-tag epitopes that flank SARS genomic target 41		41	dsDNA
	PDC0515	GAATTAATACGACTCACTATAGGGAgGGAAGTTTATAATAAGTAAGGAGGTTTTTTatgGATTACAAAGACCACGATGGTGACTACAAAGACCATGATATAGATTACAAGGATGATGATGATAAATGGACTGAGATCTTTCATTTTACCGTCACCACCACGAGTGCGTGGTCACATCCTCAATTCGAGAAGGGCGGCGGGAGTGGAGGTGGCTCCGGTGGATCTGCTTGGTCACACCCCCAATTCGAAAAATAATAA	Expression cassette encoding for FLAG and Twin-Strep-tag epitopes that flank SARS genomic target 42		42	dsDNA
	PDC0516	GAATTAATACGACTCACTATAGGGAgGGAAGTTTATAATAAGTAAGGAGGTTTTTTatgGATTACAAAGACCACGATGGTGACTACAAAGACCATGATATAGATTACAAGGATGATGATGATAAAACCAAGGCAATCACCATATTGTTTGATGAAGCCAGCAGTGCGTGGTCACATCCTCAATTCGAGAAGGGCGGCGGGAGTGGAGGTGGCTCCGGTGGATCTGCTTGGTCACACCCCCAATTCGAAAAATAATAA	Expression cassette encoding for FLAG and Twin-Strep-tag epitopes that flank SARS genomic target 43		43	dsDNA
	PDC0517	GAATTAATACGACTCACTATAGGGAgGGAAGTTTATAATAAGTAAGGAGGTTTTTTatgGATTACAAAGACCACGATGGTGACTACAAAGACCATGATATAGATTACAAGGATGATGATGATAAAAGCTCTTCTAAACCTCATAAAATAGTAGGCAAGGCAAGTGCGTGGTCACATCCTCAATTCGAGAAGGGCGGCGGGAGTGGAGGTGGCTCCGGTGGATCTGCTTGGTCACACCCCCAATTCGAAAAATAATAA	Expression cassette encoding for FLAG and Twin-Strep-tag epitopes that flank SARS genomic target 44		44	dsDNA
	PDC0518	GAATTAATACGACTCACTATAGGGAgGGAAGTTTATAATAAGTAAGGAGGTTTTTTatgGATTACAAAGACCACGATGGTGACTACAAAGACCATGATATAGATTACAAGGATGATGATGATAAAACAGAACTTCCTTCCTTAAAGAAACCCTTAGACACAAGTGCGTGGTCACATCCTCAATTCGAGAAGGGCGGCGGGAGTGGAGGTGGCTCCGGTGGATCTGCTTGGTCACACCCCCAATTCGAAAAATAATAA	Expression cassette encoding for FLAG and Twin-Strep-tag epitopes that flank SARS genomic target 45		45	dsDNA
	PDC0519	GAATTAATACGACTCACTATAGGGAgGGAAGTTTATAATAAGTAAGGAGGTTTTTTatgGATTACAAAGACCACGATGGTGACTACAAAGACCATGATATAGATTACAAGGATGATGATGATAAAAGGCATGGCTCTATCACATTTAGGATAATCCCAACCAGTGCGTGGTCACATCCTCAATTCGAGAAGGGCGGCGGGAGTGGAGGTGGCTCCGGTGGATCTGCTTGGTCACACCCCCAATTCGAAAAATAATAA	Expression cassette encoding for FLAG and Twin-Strep-tag epitopes that flank SARS genomic target 46		46	dsDNA
	PDC0520	GAATTAATACGACTCACTATAGGGAgGGAAGTTTATAATAAGTAAGGAGGTTTTTTatgGATTACAAAGACCACGATGGTGACTACAAAGACCATGATATAGATTACAAGGATGATGATGATAAAAAGCAGCGGTTGAGTAGATTAAAGAACCTAGGCAAAAGTGCGTGGTCACATCCTCAATTCGAGAAGGGCGGCGGGAGTGGAGGTGGCTCCGGTGGATCTGCTTGGTCACACCCCCAATTCGAAAAATAATAA	Expression cassette encoding for FLAG and Twin-Strep-tag epitopes that flank SARS genomic target 47		47	dsDNA
	PDC0521	GAATTAATACGACTCACTATAGGGAgGGAAGTTTATAATAAGTAAGGAGGTTTTTTatgGATTACAAAGACCACGATGGTGACTACAAAGACCATGATATAGATTACAAGGATGATGATGATAAAGTTCCAAACAGAAAAACTAATATAATATTTAGTTCGAGTGCGTGGTCACATCCTCAATTCGAGAAGGGCGGCGGGAGTGGAGGTGGCTCCGGTGGATCTGCTTGGTCACACCCCCAATTCGAAAAATAATAA	Expression cassette encoding for FLAG and Twin-Strep-tag epitopes that flank SARS genomic target 48		48	dsDNA
	PDC0522	GAATTAATACGACTCACTATAGGGAgGGAAGTTTATAATAAGTAAGGAGGTTTTTTatgGATTACAAAGACCACGATGGTGACTACAAAGACCATGATATAGATTACAAGGATGATGATGATAAAAGCCAAAGCCTCATTATTATTCTTACAAAGTTTATAAGTGCGTGGTCACATCCTCAATTCGAGAAGGGCGGCGGGAGTGGAGGTGGCTCCGGTGGATCTGCTTGGTCACACCCCCAATTCGAAAAATAATAA	Expression cassette encoding for FLAG and Twin-Strep-tag epitopes that flank SARS genomic target 49		49	dsDNA
	PDC0523	GAATTAATACGACTCACTATAGGGAgGGAAGTTTATAATAAGTAAGGAGGTTTTTTatgGATTACAAAGACCACGATGGTGACTACAAAGACCATGATATAGATTACAAGGATGATGATGATAAAAATAGCCTAAGAAACAATAAACTAGCATTATACACTAGTGCGTGGTCACATCCTCAATTCGAGAAGGGCGGCGGGAGTGGAGGTGGCTCCGGTGGATCTGCTTGGTCACACCCCCAATTCGAAAAATAATAA	Expression cassette encoding for FLAG and Twin-Strep-tag epitopes that flank SARS genomic target 50		50	dsDNA
	PDC0524	GAATTAATACGACTCACTATAGGGAgGGAAGTTTATAATAAGTAAGGAGGTTTTTTatgGATTACAAAGACCACGATGGTGACTACAAAGACCATGATATAGATTACAAGGATGATGATGATAAACCCATTTCAAATCCTGTAAATCGGATAACAGTGCAAAGTGCGTGGTCACATCCTCAATTCGAGAAGGGCGGCGGGAGTGGAGGTGGCTCCGGTGGATCTGCTTGGTCACACCCCCAATTCGAAAAATAATAA	Expression cassette encoding for FLAG and Twin-Strep-tag epitopes that flank SARS genomic target 51		51	dsDNA
	PDC0525	GAATTAATACGACTCACTATAGGGAgGGAAGTTTATAATAAGTAAGGAGGTTTTTTatgGATTACAAAGACCACGATGGTGACTACAAAGACCATGATATAGATTACAAGGATGATGATGATAAACCAGTCCTTTTTATTGAAATAATCATCATCACAACAAGTGCGTGGTCACATCCTCAATTCGAGAAGGGCGGCGGGAGTGGAGGTGGCTCCGGTGGATCTGCTTGGTCACACCCCCAATTCGAAAAATAATAA	Expression cassette encoding for FLAG and Twin-Strep-tag epitopes that flank SARS genomic target 52		52	dsDNA
	PDC0526	GAATTAATACGACTCACTATAGGGAgGGAAGTTTATAATAAGTAAGGAGGTTTTTTatgGATTACAAAGACCACGATGGTGACTACAAAGACCATGATATAGATTACAAGGATGATGATGATAAAGGACTGAGATCTTTCATTTTACCGTCACCACCACGAAGTGCGTGGTCACATCCTCAATTCGAGAAGGGCGGCGGGAGTGGAGGTGGCTCCGGTGGATCTGCTTGGTCACACCCCCAATTCGAAAAATAATAA	Expression cassette encoding for FLAG and Twin-Strep-tag epitopes that flank SARS genomic target 53		53	dsDNA
	PDC0527	GAATTAATACGACTCACTATAGGGAgGGAAGTTTATAATAAGTAAGGAGGTTTTTTatgGATTACAAAGACCACGATGGTGACTACAAAGACCATGATATAGATTACAAGGATGATGATGATAAAACTCTGGAAAAATCTGTATTATTAGGTGTATCAACAAGTGCGTGGTCACATCCTCAATTCGAGAAGGGCGGCGGGAGTGGAGGTGGCTCCGGTGGATCTGCTTGGTCACACCCCCAATTCGAAAAATAATAA	Expression cassette encoding for FLAG and Twin-Strep-tag epitopes that flank SARS genomic target 54		54	dsDNA
	PDC0528	GAATTAATACGACTCACTATAGGGAgGGAAGTTTATAATAAGTAAGGAGGTTTTTTatgGATTACAAAGACCACGATGGTGACTACAAAGACCATGATATAGATTACAAGGATGATGATGATAAATCTCCCTCTAAGAAGATAATTTCTTTTGGGGCTTTTAGTGCGTGGTCACATCCTCAATTCGAGAAGGGCGGCGGGAGTGGAGGTGGCTCCGGTGGATCTGCTTGGTCACACCCCCAATTCGAAAAATAATAA	Expression cassette encoding for FLAG and Twin-Strep-tag epitopes that flank SARS genomic target 55		55	dsDNA
	PDC0529	GAATTAATACGACTCACTATAGGGAgGGAAGTTTATAATAAGTAAGGAGGTTTTTTatgGATTACAAAGACCACGATGGTGACTACAAAGACCATGATATAGATTACAAGGATGATGATGATAAACGAGCAAAAGGTGTGAGTAAACTGTTACAAACAACAAGTGCGTGGTCACATCCTCAATTCGAGAAGGGCGGCGGGAGTGGAGGTGGCTCCGGTGGATCTGCTTGGTCACACCCCCAATTCGAAAAATAATAA	Expression cassette encoding for FLAG and Twin-Strep-tag epitopes that flank SARS genomic target 56		56	dsDNA
	PDC0530	GAATTAATACGACTCACTATAGGGAgGGAAGTTTATAATAAGTAAGGAGGTTTTTTatgGATTACAAAGACCACGATGGTGACTACAAAGACCATGATATAGATTACAAGGATGATGATGATAAAGCAAGCTTTGTCATTAGTATAACTACCACCACGCTGAGTGCGTGGTCACATCCTCAATTCGAGAAGGGCGGCGGGAGTGGAGGTGGCTCCGGTGGATCTGCTTGGTCACACCCCCAATTCGAAAAATAATAA	Expression cassette encoding for FLAG and Twin-Strep-tag epitopes that flank SARS genomic target 57		57	dsDNA
	PDC0531	GAATTAATACGACTCACTATAGGGAgGGAAGTTTATAATAAGTAAGGAGGTTTTTTatgGATTACAAAGACCACGATGGTGACTACAAAGACCATGATATAGATTACAAGGATGATGATGATAAATCTTTTGTTCAACTTGCTTTTCACTCTTCATTTCCAAGTGCGTGGTCACATCCTCAATTCGAGAAGGGCGGCGGGAGTGGAGGTGGCTCCGGTGGATCTGCTTGGTCACACCCCCAATTCGAAAAATAATAA	Expression cassette encoding for FLAG and Twin-Strep-tag epitopes that flank SARS genomic target 58		58	dsDNA
	PDC0532	GAATTAATACGACTCACTATAGGGAgGGAAGTTTATAATAAGTAAGGAGGTTTTTTatgGATTACAAAGACCACGATGGTGACTACAAAGACCATGATATAGATTACAAGGATGATGATGATAAACCAAACAGAAAAACTAATATAATATTTAGTTCGTTTAGTGCGTGGTCACATCCTCAATTCGAGAAGGGCGGCGGGAGTGGAGGTGGCTCCGGTGGATCTGCTTGGTCACACCCCCAATTCGAAAAATAATAA	Expression cassette encoding for FLAG and Twin-Strep-tag epitopes that flank SARS genomic target 59		59	dsDNA
	PDC0533	GAATTAATACGACTCACTATAGGGAgGGAAGTTTATAATAAGTAAGGAGGTTTTTTatgGATTACAAAGACCACGATGGTGACTACAAAGACCATGATATAGATTACAAGGATGATGATGATAAAGTCAGCACTGCTCATGGATTGTTGCAATTGTTTGGAAGTGCGTGGTCACATCCTCAATTCGAGAAGGGCGGCGGGAGTGGAGGTGGCTCCGGTGGATCTGCTTGGTCACACCCCCAATTCGAAAAATAATAA	Expression cassette encoding for FLAG and Twin-Strep-tag epitopes that flank SARS genomic target 60		60	dsDNA
	PDC0534	GAATTAATACGACTCACTATAGGGAgGGAAGTTTATAATAAGTAAGGAGGTTTTTTatgGATTACAAAGACCACGATGGTGACTACAAAGACCATGATATAGATTACAAGGATGATGATGATAAAAGGTCTCTATCAGACATTATGCAAAGTATGCCTACTAGTGCGTGGTCACATCCTCAATTCGAGAAGGGCGGCGGGAGTGGAGGTGGCTCCGGTGGATCTGCTTGGTCACACCCCCAATTCGAAAAATAATAA	Expression cassette encoding for FLAG and Twin-Strep-tag epitopes that flank SARS genomic target 61		61	dsDNA
	PDC0535	GAATTAATACGACTCACTATAGGGAgGGAAGTTTATAATAAGTAAGGAGGTTTTTTatgGATTACAAAGACCACGATGGTGACTACAAAGACCATGATATAGATTACAAGGATGATGATGATAAAGTGTCAAATCTACAAACAATGGAATTAGCAGGATATAGTGCGTGGTCACATCCTCAATTCGAGAAGGGCGGCGGGAGTGGAGGTGGCTCCGGTGGATCTGCTTGGTCACACCCCCAATTCGAAAAATAATAA	Expression cassette encoding for FLAG and Twin-Strep-tag epitopes that flank SARS genomic target 62		62	dsDNA
	PDC0536	GAATTAATACGACTCACTATAGGGAgGGAAGTTTATAATAAGTAAGGAGGTTTTTTatgGATTACAAAGACCACGATGGTGACTACAAAGACCATGATATAGATTACAAGGATGATGATGATAAAAAGTTTAGCTCCACCAATAATGATAGAGTCAGCACAAGTGCGTGGTCACATCCTCAATTCGAGAAGGGCGGCGGGAGTGGAGGTGGCTCCGGTGGATCTGCTTGGTCACACCCCCAATTCGAAAAATAATAA	Expression cassette encoding for FLAG and Twin-Strep-tag epitopes that flank SARS genomic target 63		63	dsDNA
	PDC0537	GAATTAATACGACTCACTATAGGGAgGGAAGTTTATAATAAGTAAGGAGGTTTTTTatgGATTACAAAGACCACGATGGTGACTACAAAGACCATGATATAGATTACAAGGATGATGATGATAAAACAATAAGAGGCCATGCTAAATTAGGTGAATTGTCCAGTGCGTGGTCACATCCTCAATTCGAGAAGGGCGGCGGGAGTGGAGGTGGCTCCGGTGGATCTGCTTGGTCACACCCCCAATTCGAAAAATAATAA	Expression cassette encoding for FLAG and Twin-Strep-tag epitopes that flank SARS genomic target 64		64	dsDNA
	PDC0538	GAATTAATACGACTCACTATAGGGAgGGAAGTTTATAATAAGTAAGGAGGTTTTTTatgGATTACAAAGACCACGATGGTGACTACAAAGACCATGATATAGATTACAAGGATGATGATGATAAATCACAAGTAGCGAGTGTTATCAGTGCCAAGAAAAGAAGTGCGTGGTCACATCCTCAATTCGAGAAGGGCGGCGGGAGTGGAGGTGGCTCCGGTGGATCTGCTTGGTCACACCCCCAATTCGAAAAATAATAA	Expression cassette encoding for FLAG and Twin-Strep-tag epitopes that flank SARS genomic target 65		65	dsDNA
	PDC0539	GAATTAATACGACTCACTATAGGGAgGGAAGTTTATAATAAGTAAGGAGGTTTTTTatgGATTACAAAGACCACGATGGTGACTACAAAGACCATGATATAGATTACAAGGATGATGATGATAAACCAAAAATCCAGCCTCTTATTATGTTAGACTTCTCAAGTGCGTGGTCACATCCTCAATTCGAGAAGGGCGGCGGGAGTGGAGGTGGCTCCGGTGGATCTGCTTGGTCACACCCCCAATTCGAAAAATAATAA	Expression cassette encoding for FLAG and Twin-Strep-tag epitopes that flank SARS genomic target 66		66	dsDNA
	PDC0540	GAATTAATACGACTCACTATAGGGAgGGAAGTTTATAATAAGTAAGGAGGTTTTTTatgGATTACAAAGACCACGATGGTGACTACAAAGACCATGATATAGATTACAAGGATGATGATGATAAATTAAGTTTAGCTCCACCAATAATGATAGAGTCAGCAAGTGCGTGGTCACATCCTCAATTCGAGAAGGGCGGCGGGAGTGGAGGTGGCTCCGGTGGATCTGCTTGGTCACACCCCCAATTCGAAAAATAATAA	Expression cassette encoding for FLAG and Twin-Strep-tag epitopes that flank SARS genomic target 67		67	dsDNA
	PDC0541	GAATTAATACGACTCACTATAGGGAgGGAAGTTTATAATAAGTAAGGAGGTTTTTTatgGATTACAAAGACCACGATGGTGACTACAAAGACCATGATATAGATTACAAGGATGATGATGATAAATCGTCGTCGGTTCATCATAAATTGGTTCCATTACTGAGTGCGTGGTCACATCCTCAATTCGAGAAGGGCGGCGGGAGTGGAGGTGGCTCCGGTGGATCTGCTTGGTCACACCCCCAATTCGAAAAATAATAA	Expression cassette encoding for FLAG and Twin-Strep-tag epitopes that flank SARS genomic target 68		68	dsDNA
	PDC0542	GAATTAATACGACTCACTATAGGGAgGGAAGTTTATAATAAGTAAGGAGGTTTTTTatgGATTACAAAGACCACGATGGTGACTACAAAGACCATGATATAGATTACAAGGATGATGATGATAAAAGTACACACTCTGACATTTTAGTAGCAGCAAGATTAAGTGCGTGGTCACATCCTCAATTCGAGAAGGGCGGCGGGAGTGGAGGTGGCTCCGGTGGATCTGCTTGGTCACACCCCCAATTCGAAAAATAATAA	Expression cassette encoding for FLAG and Twin-Strep-tag epitopes that flank SARS genomic target 69		69	dsDNA
	PDC0543	GAATTAATACGACTCACTATAGGGAgGGAAGTTTATAATAAGTAAGGAGGTTTTTTatgGATTACAAAGACCACGATGGTGACTACAAAGACCATGATATAGATTACAAGGATGATGATGATAAACTGACTTCATCACCTCTAATTACAAATGAATCTGCAAGTGCGTGGTCACATCCTCAATTCGAGAAGGGCGGCGGGAGTGGAGGTGGCTCCGGTGGATCTGCTTGGTCACACCCCCAATTCGAAAAATAATAA	Expression cassette encoding for FLAG and Twin-Strep-tag epitopes that flank SARS genomic target 70		70	dsDNA
	PDC0544	GAATTAATACGACTCACTATAGGGAgGGAAGTTTATAATAAGTAAGGAGGTTTTTTatgGATTACAAAGACCACGATGGTGACTACAAAGACCATGATATAGATTACAAGGATGATGATGATAAAACCAAATTAGTAGACTTTTTAGGTCCACAAACAGTTAGTGCGTGGTCACATCCTCAATTCGAGAAGGGCGGCGGGAGTGGAGGTGGCTCCGGTGGATCTGCTTGGTCACACCCCCAATTCGAAAAATAATAA	Expression cassette encoding for FLAG and Twin-Strep-tag epitopes that flank SARS genomic target 71		71	dsDNA
	PDC0545	GAATTAATACGACTCACTATAGGGAgGGAAGTTTATAATAAGTAAGGAGGTTTTTTatgGATTACAAAGACCACGATGGTGACTACAAAGACCATGATATAGATTACAAGGATGATGATGATAAACCAGGTATGTCAACACATAAACCTTCAGTTTTGAATAGTGCGTGGTCACATCCTCAATTCGAGAAGGGCGGCGGGAGTGGAGGTGGCTCCGGTGGATCTGCTTGGTCACACCCCCAATTCGAAAAATAATAA	Expression cassette encoding for FLAG and Twin-Strep-tag epitopes that flank SARS genomic target 72		72	dsDNA
	PDC0546	GAATTAATACGACTCACTATAGGGAgGGAAGTTTATAATAAGTAAGGAGGTTTTTTatgGATTACAAAGACCACGATGGTGACTACAAAGACCATGATATAGATTACAAGGATGATGATGATAAACAGTTGTTATCTGCCCATTTAATAGAAGTTAAACCAAGTGCGTGGTCACATCCTCAATTCGAGAAGGGCGGCGGGAGTGGAGGTGGCTCCGGTGGATCTGCTTGGTCACACCCCCAATTCGAAAAATAATAA	Expression cassette encoding for FLAG and Twin-Strep-tag epitopes that flank SARS genomic target 73		73	dsDNA
	PDC0547	GAATTAATACGACTCACTATAGGGAgGGAAGTTTATAATAAGTAAGGAGGTTTTTTatgGATTACAAAGACCACGATGGTGACTACAAAGACCATGATATAGATTACAAGGATGATGATGATAAAACATTGTCTAAGGACACATTCTTTGCAAGTTCAGCTAGTGCGTGGTCACATCCTCAATTCGAGAAGGGCGGCGGGAGTGGAGGTGGCTCCGGTGGATCTGCTTGGTCACACCCCCAATTCGAAAAATAATAA	Expression cassette encoding for FLAG and Twin-Strep-tag epitopes that flank SARS genomic target 74		74	dsDNA
	PDC0548	GAATTAATACGACTCACTATAGGGAgGGAAGTTTATAATAAGTAAGGAGGTTTTTTatgGATTACAAAGACCACGATGGTGACTACAAAGACCATGATATAGATTACAAGGATGATGATGATAAAGCAGAAAAAGATGCCAAAATAATGGCGATCTCTTCAAGTGCGTGGTCACATCCTCAATTCGAGAAGGGCGGCGGGAGTGGAGGTGGCTCCGGTGGATCTGCTTGGTCACACCCCCAATTCGAAAAATAATAA	Expression cassette encoding for FLAG and Twin-Strep-tag epitopes that flank SARS genomic target 75		75	dsDNA
	PDC0549	GAATTAATACGACTCACTATAGGGAgGGAAGTTTATAATAAGTAAGGAGGTTTTTTatgGATTACAAAGACCACGATGGTGACTACAAAGACCATGATATAGATTACAAGGATGATGATGATAAACCTGGAGCATTGCAAACATACGGATTAACAGACAAGAGTGCGTGGTCACATCCTCAATTCGAGAAGGGCGGCGGGAGTGGAGGTGGCTCCGGTGGATCTGCTTGGTCACACCCCCAATTCGAAAAATAATAA	Expression cassette encoding for FLAG and Twin-Strep-tag epitopes that flank SARS genomic target 76		76	dsDNA
	PDC0550	GAATTAATACGACTCACTATAGGGAgGGAAGTTTATAATAAGTAAGGAGGTTTTTTatgGATTACAAAGACCACGATGGTGACTACAAAGACCATGATATAGATTACAAGGATGATGATGATAAAAAGCCTCATTATTATTCTTACAAAGTTTATACTCTGAGTGCGTGGTCACATCCTCAATTCGAGAAGGGCGGCGGGAGTGGAGGTGGCTCCGGTGGATCTGCTTGGTCACACCCCCAATTCGAAAAATAATAA	Expression cassette encoding for FLAG and Twin-Strep-tag epitopes that flank SARS genomic target 77		77	dsDNA
	PDC0551	GAATTAATACGACTCACTATAGGGAgGGAAGTTTATAATAAGTAAGGAGGTTTTTTatgGATTACAAAGACCACGATGGTGACTACAAAGACCATGATATAGATTACAAGGATGATGATGATAAAAAGCAGAGATCATTTAATTTAGTAGGAGACACTCCAAGTGCGTGGTCACATCCTCAATTCGAGAAGGGCGGCGGGAGTGGAGGTGGCTCCGGTGGATCTGCTTGGTCACACCCCCAATTCGAAAAATAATAA	Expression cassette encoding for FLAG and Twin-Strep-tag epitopes that flank SARS genomic target 78		78	dsDNA
	PDC0552	GAATTAATACGACTCACTATAGGGAgGGAAGTTTATAATAAGTAAGGAGGTTTTTTatgGATTACAAAGACCACGATGGTGACTACAAAGACCATGATATAGATTACAAGGATGATGATGATAAAACACTACCACATGAACCATTAAGGAATGAACCCTTAAGTGCGTGGTCACATCCTCAATTCGAGAAGGGCGGCGGGAGTGGAGGTGGCTCCGGTGGATCTGCTTGGTCACACCCCCAATTCGAAAAATAATAA	Expression cassette encoding for FLAG and Twin-Strep-tag epitopes that flank SARS genomic target 79		79	dsDNA
	PDC0553	GAATTAATACGACTCACTATAGGGAgGGAAGTTTATAATAAGTAAGGAGGTTTTTTatgGATTACAAAGACCACGATGGTGACTACAAAGACCATGATATAGATTACAAGGATGATGATGATAAACAGATGATTCTTCACATTTTGATTTACCATCAAAAAAGTGCGTGGTCACATCCTCAATTCGAGAAGGGCGGCGGGAGTGGAGGTGGCTCCGGTGGATCTGCTTGGTCACACCCCCAATTCGAAAAATAATAA	Expression cassette encoding for FLAG and Twin-Strep-tag epitopes that flank SARS genomic target 80		80	dsDNA
	PDC0554	GAATTAATACGACTCACTATAGGGAgGGAAGTTTATAATAAGTAAGGAGGTTTTTTatgGATTACAAAGACCACGATGGTGACTACAAAGACCATGATATAGATTACAAGGATGATGATGATAAACAACAGCTATTCCAGTTAAAGCACGGTTTAATTGTGAGTGCGTGGTCACATCCTCAATTCGAGAAGGGCGGCGGGAGTGGAGGTGGCTCCGGTGGATCTGCTTGGTCACACCCCCAATTCGAAAAATAATAA	Expression cassette encoding for FLAG and Twin-Strep-tag epitopes that flank SARS genomic target 81		81	dsDNA
	PDC0555	GAATTAATACGACTCACTATAGGGAgGGAAGTTTATAATAAGTAAGGAGGTTTTTTatgGATTACAAAGACCACGATGGTGACTACAAAGACCATGATATAGATTACAAGGATGATGATGATAAAACTTCGGTAGTTTTCACATTACACTCAAGAACGTCTAGTGCGTGGTCACATCCTCAATTCGAGAAGGGCGGCGGGAGTGGAGGTGGCTCCGGTGGATCTGCTTGGTCACACCCCCAATTCGAAAAATAATAA	Expression cassette encoding for FLAG and Twin-Strep-tag epitopes that flank SARS genomic target 82		82	dsDNA
	PDC0556	GAATTAATACGACTCACTATAGGGAgGGAAGTTTATAATAAGTAAGGAGGTTTTTTatgGATTACAAAGACCACGATGGTGACTACAAAGACCATGATATAGATTACAAGGATGATGATGATAAAGAATCAAGATTGTTAGAATTCCAAGCTATAACGCAGAGTGCGTGGTCACATCCTCAATTCGAGAAGGGCGGCGGGAGTGGAGGTGGCTCCGGTGGATCTGCTTGGTCACACCCCCAATTCGAAAAATAATAA	Expression cassette encoding for FLAG and Twin-Strep-tag epitopes that flank SARS genomic target 83		83	dsDNA
	PDC0557	GAATTAATACGACTCACTATAGGGAgGGAAGTTTATAATAAGTAAGGAGGTTTTTTatgGATTACAAAGACCACGATGGTGACTACAAAGACCATGATATAGATTACAAGGATGATGATGATAAACACCAACATCAGACACTAATGCCTGATCTAGTAACAAGTGCGTGGTCACATCCTCAATTCGAGAAGGGCGGCGGGAGTGGAGGTGGCTCCGGTGGATCTGCTTGGTCACACCCCCAATTCGAAAAATAATAA	Expression cassette encoding for FLAG and Twin-Strep-tag epitopes that flank SARS genomic target 84		84	dsDNA
	PDC0558	GAATTAATACGACTCACTATAGGGAgGGAAGTTTATAATAAGTAAGGAGGTTTTTTatgGATTACAAAGACCACGATGGTGACTACAAAGACCATGATATAGATTACAAGGATGATGATGATAAAAACCAAATTAGTAGACTTTTTAGGTCCACAAACAGTAGTGCGTGGTCACATCCTCAATTCGAGAAGGGCGGCGGGAGTGGAGGTGGCTCCGGTGGATCTGCTTGGTCACACCCCCAATTCGAAAAATAATAA	Expression cassette encoding for FLAG and Twin-Strep-tag epitopes that flank SARS genomic target 85		85	dsDNA
	PDC0559	GAATTAATACGACTCACTATAGGGAgGGAAGTTTATAATAAGTAAGGAGGTTTTTTatgGATTACAAAGACCACGATGGTGACTACAAAGACCATGATATAGATTACAAGGATGATGATGATAAACCAAGTACCATACCTCTATTTAGGTTGTTTAATCCTAGTGCGTGGTCACATCCTCAATTCGAGAAGGGCGGCGGGAGTGGAGGTGGCTCCGGTGGATCTGCTTGGTCACACCCCCAATTCGAAAAATAATAA	Expression cassette encoding for FLAG and Twin-Strep-tag epitopes that flank SARS genomic target 86		86	dsDNA
	PDC0560	GAATTAATACGACTCACTATAGGGAgGGAAGTTTATAATAAGTAAGGAGGTTTTTTatgGATTACAAAGACCACGATGGTGACTACAAAGACCATGATATAGATTACAAGGATGATGATGATAAAGTTCCACCTGGTTTAACATATAGTGAACCGCCACACAGTGCGTGGTCACATCCTCAATTCGAGAAGGGCGGCGGGAGTGGAGGTGGCTCCGGTGGATCTGCTTGGTCACACCCCCAATTCGAAAAATAATAA	Expression cassette encoding for FLAG and Twin-Strep-tag epitopes that flank SARS genomic target 87		87	dsDNA
	PDC0561	GAATTAATACGACTCACTATAGGGAgGGAAGTTTATAATAAGTAAGGAGGTTTTTTatgGATTACAAAGACCACGATGGTGACTACAAAGACCATGATATAGATTACAAGGATGATGATGATAAAGTTCCAGTTTTCTTGAAAATCTTCATAAGGATCAGTAGTGCGTGGTCACATCCTCAATTCGAGAAGGGCGGCGGGAGTGGAGGTGGCTCCGGTGGATCTGCTTGGTCACACCCCCAATTCGAAAAATAATAA	Expression cassette encoding for FLAG and Twin-Strep-tag epitopes that flank SARS genomic target 88		88	dsDNA
	PDC0562	GAATTAATACGACTCACTATAGGGAgGGAAGTTTATAATAAGTAAGGAGGTTTTTTatgGATTACAAAGACCACGATGGTGACTACAAAGACCATGATATAGATTACAAGGATGATGATGATAAACAGAAAGTAGTGAAACCATTTTTTCAAAGGCTTCAGAGTGCGTGGTCACATCCTCAATTCGAGAAGGGCGGCGGGAGTGGAGGTGGCTCCGGTGGATCTGCTTGGTCACACCCCCAATTCGAAAAATAATAA	Expression cassette encoding for FLAG and Twin-Strep-tag epitopes that flank SARS genomic target 89		89	dsDNA
	PDC0563	GAATTAATACGACTCACTATAGGGAgGGAAGTTTATAATAAGTAAGGAGGTTTTTTatgGATTACAAAGACCACGATGGTGACTACAAAGACCATGATATAGATTACAAGGATGATGATGATAAAGGTAGGATTACTAGTGTAATATACACTTTTATCACCAGTGCGTGGTCACATCCTCAATTCGAGAAGGGCGGCGGGAGTGGAGGTGGCTCCGGTGGATCTGCTTGGTCACACCCCCAATTCGAAAAATAATAA	Expression cassette encoding for FLAG and Twin-Strep-tag epitopes that flank SARS genomic target 90		90	dsDNA
	PDC0564	GAATTAATACGACTCACTATAGGGAgGGAAGTTTATAATAAGTAAGGAGGTTTTTTatgGATTACAAAGACCACGATGGTGACTACAAAGACCATGATATAGATTACAAGGATGATGATGATAAACAAGCACAGGTTGAGATAAATTTAACAATTTCCCAAAGTGCGTGGTCACATCCTCAATTCGAGAAGGGCGGCGGGAGTGGAGGTGGCTCCGGTGGATCTGCTTGGTCACACCCCCAATTCGAAAAATAATAA	Expression cassette encoding for FLAG and Twin-Strep-tag epitopes that flank SARS genomic target 91		91	dsDNA
	PDC0565	GAATTAATACGACTCACTATAGGGAgGGAAGTTTATAATAAGTAAGGAGGTTTTTTatgGATTACAAAGACCACGATGGTGACTACAAAGACCATGATATAGATTACAAGGATGATGATGATAAAAGTCAGCACACAAAGCCAAAAATTTATTTACAAGCTAGTGCGTGGTCACATCCTCAATTCGAGAAGGGCGGCGGGAGTGGAGGTGGCTCCGGTGGATCTGCTTGGTCACACCCCCAATTCGAAAAATAATAA	Expression cassette encoding for FLAG and Twin-Strep-tag epitopes that flank SARS genomic target 92		92	dsDNA
	PDC0566	GAATTAATACGACTCACTATAGGGAgGGAAGTTTATAATAAGTAAGGAGGTTTTTTatgGATTACAAAGACCACGATGGTGACTACAAAGACCATGATATAGATTACAAGGATGATGATGATAAAAGCAATGTCTCTGCCAAATTGTTGGAAAGGCAGAAAAGTGCGTGGTCACATCCTCAATTCGAGAAGGGCGGCGGGAGTGGAGGTGGCTCCGGTGGATCTGCTTGGTCACACCCCCAATTCGAAAAATAATAA	Expression cassette encoding for FLAG and Twin-Strep-tag epitopes that flank SARS genomic target 93		93	dsDNA
	PDC0567	GAATTAATACGACTCACTATAGGGAgGGAAGTTTATAATAAGTAAGGAGGTTTTTTatgGATTACAAAGACCACGATGGTGACTACAAAGACCATGATATAGATTACAAGGATGATGATGATAAATCGTCGGTTCATCATAAATTGGTTCCATTACTGGATAGTGCGTGGTCACATCCTCAATTCGAGAAGGGCGGCGGGAGTGGAGGTGGCTCCGGTGGATCTGCTTGGTCACACCCCCAATTCGAAAAATAATAA	Expression cassette encoding for FLAG and Twin-Strep-tag epitopes that flank SARS genomic target 94		94	dsDNA
	PDC0568	GAATTAATACGACTCACTATAGGGAgGGAAGTTTATAATAAGTAAGGAGGTTTTTTatgGATTACAAAGACCACGATGGTGACTACAAAGACCATGATATAGATTACAAGGATGATGATGATAAAGCTACTTTGATACAAGGTTTGCCACCAACACCCAACAGTGCGTGGTCACATCCTCAATTCGAGAAGGGCGGCGGGAGTGGAGGTGGCTCCGGTGGATCTGCTTGGTCACACCCCCAATTCGAAAAATAATAA	Expression cassette encoding for FLAG and Twin-Strep-tag epitopes that flank SARS genomic target 95		95	dsDNA
	PDC0569	GAATTAATACGACTCACTATAGGGAgGGAAGTTTATAATAAGTAAGGAGGTTTTTTatgGATTACAAAGACCACGATGGTGACTACAAAGACCATGATATAGATTACAAGGATGATGATGATAAATTCCCTAAGATTTTTGAAATTACCCTGTTTTCCTTCAGTGCGTGGTCACATCCTCAATTCGAGAAGGGCGGCGGGAGTGGAGGTGGCTCCGGTGGATCTGCTTGGTCACACCCCCAATTCGAAAAATAATAA	Expression cassette encoding for FLAG and Twin-Strep-tag epitopes that flank SARS genomic target 96		96	dsDNA
	PDC0570	GAATTAATACGACTCACTATAGGGAgGGAAGTTTATAATAAGTAAGGAGGTTTTTTatgGATTACAAAGACCACGATGGTGACTACAAAGACCATGATATAGATTACAAGGATGATGATGATAAACGACCACCCTTACGAAGAATGGTTTTCAAGCCAGATAGTGCGTGGTCACATCCTCAATTCGAGAAGGGCGGCGGGAGTGGAGGTGGCTCCGGTGGATCTGCTTGGTCACACCCCCAATTCGAAAAATAATAA	Expression cassette encoding for FLAG and Twin-Strep-tag epitopes that flank SARS genomic target 97		97	dsDNA
	PDC0571	GAATTAATACGACTCACTATAGGGAgGGAAGTTTATAATAAGTAAGGAGGTTTTTTatgGATTACAAAGACCACGATGGTGACTACAAAGACCATGATATAGATTACAAGGATGATGATGATAAACCGACACTCTTAACAGTATTCTTTGCTATAGTAGTCAGTGCGTGGTCACATCCTCAATTCGAGAAGGGCGGCGGGAGTGGAGGTGGCTCCGGTGGATCTGCTTGGTCACACCCCCAATTCGAAAAATAATAA	Expression cassette encoding for FLAG and Twin-Strep-tag epitopes that flank SARS genomic target 98		98	dsDNA
	PDC0572	GAATTAATACGACTCACTATAGGGAgGGAAGTTTATAATAAGTAAGGAGGTTTTTTatgGATTACAAAGACCACGATGGTGACTACAAAGACCATGATATAGATTACAAGGATGATGATGATAAAACTTCTTCAGAGACTGGTTTTAGATCTTCGCAGGCAAGTGCGTGGTCACATCCTCAATTCGAGAAGGGCGGCGGGAGTGGAGGTGGCTCCGGTGGATCTGCTTGGTCACACCCCCAATTCGAAAAATAATAA	Expression cassette encoding for FLAG and Twin-Strep-tag epitopes that flank SARS genomic target 99		99	dsDNA
	PDC0573	GAATTAATACGACTCACTATAGGGAgGGAAGTTTATAATAAGTAAGGAGGTTTTTTatgGATTACAAAGACCACGATGGTGACTACAAAGACCATGATATAGATTACAAGGATGATGATGATAAAACAACCTGGAGCATTGCAAACATACGGATTAACAGAAGTGCGTGGTCACATCCTCAATTCGAGAAGGGCGGCGGGAGTGGAGGTGGCTCCGGTGGATCTGCTTGGTCACACCCCCAATTCGAAAAATAATAA	Expression cassette encoding for FLAG and Twin-Strep-tag epitopes that flank SARS genomic target 100		100	dsDNA
	PDC0574	GAATTAATACGACTCACTATAGGGAgGGAAGTTTATAATAAGTAAGGAGGTTTTTTatgGATTACAAAGACCACGATGGTGACTACAAAGACCATGATATAGATTACAAGGATGATGATGATAAAAGCAACATAAGCCCGTTAATACAAACTGGTGTACCAAGTGCGTGGTCACATCCTCAATTCGAGAAGGGCGGCGGGAGTGGAGGTGGCTCCGGTGGATCTGCTTGGTCACACCCCCAATTCGAAAAATAATAA	Expression cassette encoding for FLAG and Twin-Strep-tag epitopes that flank SARS genomic target 101		101	dsDNA
	PDC0575	GAATTAATACGACTCACTATAGGGAgGGAAGTTTATAATAAGTAAGGAGGTTTTTTatgGATTACAAAGACCACGATGGTGACTACAAAGACCATGATATAGATTACAAGGATGATGATGATAAAACCTTTCTACAAGCCGCATTAATCTTCAGTTCATCAAGTGCGTGGTCACATCCTCAATTCGAGAAGGGCGGCGGGAGTGGAGGTGGCTCCGGTGGATCTGCTTGGTCACACCCCCAATTCGAAAAATAATAA	Expression cassette encoding for FLAG and Twin-Strep-tag epitopes that flank SARS genomic target 102		102	dsDNA
	PDC0576	GAATTAATACGACTCACTATAGGGAgGGAAGTTTATAATAAGTAAGGAGGTTTTTTatgGATTACAAAGACCACGATGGTGACTACAAAGACCATGATATAGATTACAAGGATGATGATGATAAAAGGATTACTAGTGTAATATACACTTTTATCACCTCTAGTGCGTGGTCACATCCTCAATTCGAGAAGGGCGGCGGGAGTGGAGGTGGCTCCGGTGGATCTGCTTGGTCACACCCCCAATTCGAAAAATAATAA	Expression cassette encoding for FLAG and Twin-Strep-tag epitopes that flank SARS genomic target 103		103	dsDNA
	PDC0577	GAATTAATACGACTCACTATAGGGAgGGAAGTTTATAATAAGTAAGGAGGTTTTTTatgGATTACAAAGACCACGATGGTGACTACAAAGACCATGATATAGATTACAAGGATGATGATGATAAATCTTCCACAATGTCTGCATTTTTAATGTATACATTGAGTGCGTGGTCACATCCTCAATTCGAGAAGGGCGGCGGGAGTGGAGGTGGCTCCGGTGGATCTGCTTGGTCACACCCCCAATTCGAAAAATAATAA	Expression cassette encoding for FLAG and Twin-Strep-tag epitopes that flank SARS genomic target 104		104	dsDNA
	PDC0578	GAATTAATACGACTCACTATAGGGAgGGAAGTTTATAATAAGTAAGGAGGTTTTTTatgGATTACAAAGACCACGATGGTGACTACAAAGACCATGATATAGATTACAAGGATGATGATGATAAACTTTCTACAAGCCGCATTAATCTTCAGTTCATCACCAGTGCGTGGTCACATCCTCAATTCGAGAAGGGCGGCGGGAGTGGAGGTGGCTCCGGTGGATCTGCTTGGTCACACCCCCAATTCGAAAAATAATAA	Expression cassette encoding for FLAG and Twin-Strep-tag epitopes that flank SARS genomic target 105		105	dsDNA
	PDC0579	GAATTAATACGACTCACTATAGGGAgGGAAGTTTATAATAAGTAAGGAGGTTTTTTatgGATTACAAAGACCACGATGGTGACTACAAAGACCATGATATAGATTACAAGGATGATGATGATAAAAGGAGTAGCATCCTTGATTTCACCTTGCTTCAAAGTAGTGCGTGGTCACATCCTCAATTCGAGAAGGGCGGCGGGAGTGGAGGTGGCTCCGGTGGATCTGCTTGGTCACACCCCCAATTCGAAAAATAATAA	Expression cassette encoding for FLAG and Twin-Strep-tag epitopes that flank SARS genomic target 106		106	dsDNA
	PDC0580	GAATTAATACGACTCACTATAGGGAgGGAAGTTTATAATAAGTAAGGAGGTTTTTTatgGATTACAAAGACCACGATGGTGACTACAAAGACCATGATATAGATTACAAGGATGATGATGATAAATCATCATTGAGAAATGTTTACGCAAATATGCGTAAAAGTGCGTGGTCACATCCTCAATTCGAGAAGGGCGGCGGGAGTGGAGGTGGCTCCGGTGGATCTGCTTGGTCACACCCCCAATTCGAAAAATAATAA	Expression cassette encoding for FLAG and Twin-Strep-tag epitopes that flank SARS genomic target 107		107	dsDNA
	PDC0581	GAATTAATACGACTCACTATAGGGAgGGAAGTTTATAATAAGTAAGGAGGTTTTTTatgGATTACAAAGACCACGATGGTGACTACAAAGACCATGATATAGATTACAAGGATGATGATGATAAATTTCTACAAGCCGCATTAATCTTCAGTTCATCACCAAGTGCGTGGTCACATCCTCAATTCGAGAAGGGCGGCGGGAGTGGAGGTGGCTCCGGTGGATCTGCTTGGTCACACCCCCAATTCGAAAAATAATAA	Expression cassette encoding for FLAG and Twin-Strep-tag epitopes that flank SARS genomic target 108		108	dsDNA
	PDC0582	GAATTAATACGACTCACTATAGGGAgGGAAGTTTATAATAAGTAAGGAGGTTTTTTatgGATTACAAAGACCACGATGGTGACTACAAAGACCATGATATAGATTACAAGGATGATGATGATAAATCTTCCGTGAAGTCATATTTTAACAAATCCCACTTAAGTGCGTGGTCACATCCTCAATTCGAGAAGGGCGGCGGGAGTGGAGGTGGCTCCGGTGGATCTGCTTGGTCACACCCCCAATTCGAAAAATAATAA	Expression cassette encoding for FLAG and Twin-Strep-tag epitopes that flank SARS genomic target 109		109	dsDNA
	PDC0583	GAATTAATACGACTCACTATAGGGAgGGAAGTTTATAATAAGTAAGGAGGTTTTTTatgGATTACAAAGACCACGATGGTGACTACAAAGACCATGATATAGATTACAAGGATGATGATGATAAAAACACTACAGCTGATGCATACATAACACAGTCTTTTAGTGCGTGGTCACATCCTCAATTCGAGAAGGGCGGCGGGAGTGGAGGTGGCTCCGGTGGATCTGCTTGGTCACACCCCCAATTCGAAAAATAATAA	Expression cassette encoding for FLAG and Twin-Strep-tag epitopes that flank SARS genomic target 110		110	dsDNA
	PDC0584	GAATTAATACGACTCACTATAGGGAgGGAAGTTTATAATAAGTAAGGAGGTTTTTTatgGATTACAAAGACCACGATGGTGACTACAAAGACCATGATATAGATTACAAGGATGATGATGATAAATCAGCAGCATACACAAGTAATTCCTTAAAACTAAGTAGTGCGTGGTCACATCCTCAATTCGAGAAGGGCGGCGGGAGTGGAGGTGGCTCCGGTGGATCTGCTTGGTCACACCCCCAATTCGAAAAATAATAA	Expression cassette encoding for FLAG and Twin-Strep-tag epitopes that flank SARS genomic target 111		111	dsDNA
	PDC0585	GAATTAATACGACTCACTATAGGGAgGGAAGTTTATAATAAGTAAGGAGGTTTTTTatgGATTACAAAGACCACGATGGTGACTACAAAGACCATGATATAGATTACAAGGATGATGATGATAAACCAACCTTAGAATCAAGATTGTTAGAATTCCAAGCTAGTGCGTGGTCACATCCTCAATTCGAGAAGGGCGGCGGGAGTGGAGGTGGCTCCGGTGGATCTGCTTGGTCACACCCCCAATTCGAAAAATAATAA	Expression cassette encoding for FLAG and Twin-Strep-tag epitopes that flank SARS genomic target 112		112	dsDNA
	PDC0586	GAATTAATACGACTCACTATAGGGAgGGAAGTTTATAATAAGTAAGGAGGTTTTTTatgGATTACAAAGACCACGATGGTGACTACAAAGACCATGATATAGATTACAAGGATGATGATGATAAACACACCCTCTTGTATTTTAATACCCTTATATTTACGAGTGCGTGGTCACATCCTCAATTCGAGAAGGGCGGCGGGAGTGGAGGTGGCTCCGGTGGATCTGCTTGGTCACACCCCCAATTCGAAAAATAATAA	Expression cassette encoding for FLAG and Twin-Strep-tag epitopes that flank SARS genomic target 113		113	dsDNA
	PDC0587	GAATTAATACGACTCACTATAGGGAgGGAAGTTTATAATAAGTAAGGAGGTTTTTTatgGATTACAAAGACCACGATGGTGACTACAAAGACCATGATATAGATTACAAGGATGATGATGATAAAAATAGGAAGACAACTGAATTGGATTTGTATTCCTCCAGTGCGTGGTCACATCCTCAATTCGAGAAGGGCGGCGGGAGTGGAGGTGGCTCCGGTGGATCTGCTTGGTCACACCCCCAATTCGAAAAATAATAA	Expression cassette encoding for FLAG and Twin-Strep-tag epitopes that flank SARS genomic target 114		114	dsDNA
	PDC0588	GAATTAATACGACTCACTATAGGGAgGGAAGTTTATAATAAGTAAGGAGGTTTTTTatgGATTACAAAGACCACGATGGTGACTACAAAGACCATGATATAGATTACAAGGATGATGATGATAAATCATCACCAATTATAGGATATTCAATAGTCCAGTCAAGTGCGTGGTCACATCCTCAATTCGAGAAGGGCGGCGGGAGTGGAGGTGGCTCCGGTGGATCTGCTTGGTCACACCCCCAATTCGAAAAATAATAA	Expression cassette encoding for FLAG and Twin-Strep-tag epitopes that flank SARS genomic target 115		115	dsDNA
	PDC0589	GAATTAATACGACTCACTATAGGGAgGGAAGTTTATAATAAGTAAGGAGGTTTTTTatgGATTACAAAGACCACGATGGTGACTACAAAGACCATGATATAGATTACAAGGATGATGATGATAAAACTAGTGTAATATACACTTTTATCACCTCTCTTAAGAGTGCGTGGTCACATCCTCAATTCGAGAAGGGCGGCGGGAGTGGAGGTGGCTCCGGTGGATCTGCTTGGTCACACCCCCAATTCGAAAAATAATAA	Expression cassette encoding for FLAG and Twin-Strep-tag epitopes that flank SARS genomic target 116		116	dsDNA
	PDC0590	GAATTAATACGACTCACTATAGGGAgGGAAGTTTATAATAAGTAAGGAGGTTTTTTatgGATTACAAAGACCACGATGGTGACTACAAAGACCATGATATAGATTACAAGGATGATGATGATAAAGGCCAGCAGCAACGAGCAAAAGGTGTGAGTAAACTGAGTGCGTGGTCACATCCTCAATTCGAGAAGGGCGGCGGGAGTGGAGGTGGCTCCGGTGGATCTGCTTGGTCACACCCCCAATTCGAAAAATAATAA	Expression cassette encoding for FLAG and Twin-Strep-tag epitopes that flank SARS genomic target 117		117	dsDNA
	PDC0591	GAATTAATACGACTCACTATAGGGAgGGAAGTTTATAATAAGTAAGGAGGTTTTTTatgGATTACAAAGACCACGATGGTGACTACAAAGACCATGATATAGATTACAAGGATGATGATGATAAAGGCAACTACATGACTGTATTCACCAAAAGCTCTTCTAGTGCGTGGTCACATCCTCAATTCGAGAAGGGCGGCGGGAGTGGAGGTGGCTCCGGTGGATCTGCTTGGTCACACCCCCAATTCGAAAAATAATAA	Expression cassette encoding for FLAG and Twin-Strep-tag epitopes that flank SARS genomic target 118		118	dsDNA
	PDC0592	GAATTAATACGACTCACTATAGGGAgGGAAGTTTATAATAAGTAAGGAGGTTTTTTatgGATTACAAAGACCACGATGGTGACTACAAAGACCATGATATAGATTACAAGGATGATGATGATAAATGGTCATCTGGACTGCTATTGGTGTTAATTGGAACGAGTGCGTGGTCACATCCTCAATTCGAGAAGGGCGGCGGGAGTGGAGGTGGCTCCGGTGGATCTGCTTGGTCACACCCCCAATTCGAAAAATAATAA	Expression cassette encoding for FLAG and Twin-Strep-tag epitopes that flank SARS genomic target 119		119	dsDNA
	PDC0593	GAATTAATACGACTCACTATAGGGAgGGAAGTTTATAATAAGTAAGGAGGTTTTTTatgGATTACAAAGACCACGATGGTGACTACAAAGACCATGATATAGATTACAAGGATGATGATGATAAATCGCTACCAACACATGTATTTTTATATAAACCAAAAAGTGCGTGGTCACATCCTCAATTCGAGAAGGGCGGCGGGAGTGGAGGTGGCTCCGGTGGATCTGCTTGGTCACACCCCCAATTCGAAAAATAATAA	Expression cassette encoding for FLAG and Twin-Strep-tag epitopes that flank SARS genomic target 120		120	dsDNA
	PDC0594	GAATTAATACGACTCACTATAGGGAgGGAAGTTTATAATAAGTAAGGAGGTTTTTTatgGATTACAAAGACCACGATGGTGACTACAAAGACCATGATATAGATTACAAGGATGATGATGATAAATCTGTAATAATCATTGTTAAGTACCCATCTACCACTAGTGCGTGGTCACATCCTCAATTCGAGAAGGGCGGCGGGAGTGGAGGTGGCTCCGGTGGATCTGCTTGGTCACACCCCCAATTCGAAAAATAATAA	Expression cassette encoding for FLAG and Twin-Strep-tag epitopes that flank SARS genomic target 121		121	dsDNA
	PDC0595	GAATTAATACGACTCACTATAGGGAgGGAAGTTTATAATAAGTAAGGAGGTTTTTTatgGATTACAAAGACCACGATGGTGACTACAAAGACCATGATATAGATTACAAGGATGATGATGATAAAACAATGGAATTAGCAGGATATCTATCGACATTGCAAAGTGCGTGGTCACATCCTCAATTCGAGAAGGGCGGCGGGAGTGGAGGTGGCTCCGGTGGATCTGCTTGGTCACACCCCCAATTCGAAAAATAATAA	Expression cassette encoding for FLAG and Twin-Strep-tag epitopes that flank SARS genomic target 122		122	dsDNA
	PDC0596	GAATTAATACGACTCACTATAGGGAgGGAAGTTTATAATAAGTAAGGAGGTTTTTTatgGATTACAAAGACCACGATGGTGACTACAAAGACCATGATATAGATTACAAGGATGATGATGATAAACTTTCACAGTTTCCACAAAAGCACTTGTGGAAGCAGAGTGCGTGGTCACATCCTCAATTCGAGAAGGGCGGCGGGAGTGGAGGTGGCTCCGGTGGATCTGCTTGGTCACACCCCCAATTCGAAAAATAATAA	Expression cassette encoding for FLAG and Twin-Strep-tag epitopes that flank SARS genomic target 123		123	dsDNA
	PDC0597	GAATTAATACGACTCACTATAGGGAgGGAAGTTTATAATAAGTAAGGAGGTTTTTTatgGATTACAAAGACCACGATGGTGACTACAAAGACCATGATATAGATTACAAGGATGATGATGATAAATCAGCACACAAAGCCAAAAATTTATTTACAAGCTTAAGTGCGTGGTCACATCCTCAATTCGAGAAGGGCGGCGGGAGTGGAGGTGGCTCCGGTGGATCTGCTTGGTCACACCCCCAATTCGAAAAATAATAA	Expression cassette encoding for FLAG and Twin-Strep-tag epitopes that flank SARS genomic target 124		124	dsDNA
	PDC0598	GAATTAATACGACTCACTATAGGGAgGGAAGTTTATAATAAGTAAGGAGGTTTTTTatgGATTACAAAGACCACGATGGTGACTACAAAGACCATGATATAGATTACAAGGATGATGATGATAAATTGAAATTCACAGACTTTAATAACAACATTAGTAGCAGTGCGTGGTCACATCCTCAATTCGAGAAGGGCGGCGGGAGTGGAGGTGGCTCCGGTGGATCTGCTTGGTCACACCCCCAATTCGAAAAATAATAA	Expression cassette encoding for FLAG and Twin-Strep-tag epitopes that flank SARS genomic target 125		125	dsDNA
	PDC0599	GAATTAATACGACTCACTATAGGGAgGGAAGTTTATAATAAGTAAGGAGGTTTTTTatgGATTACAAAGACCACGATGGTGACTACAAAGACCATGATATAGATTACAAGGATGATGATGATAAATCCACAATGTCTGCATTTTTAATGTATACATTGTCAAGTGCGTGGTCACATCCTCAATTCGAGAAGGGCGGCGGGAGTGGAGGTGGCTCCGGTGGATCTGCTTGGTCACACCCCCAATTCGAAAAATAATAA	Expression cassette encoding for FLAG and Twin-Strep-tag epitopes that flank SARS genomic target 126		126	dsDNA
	PDC0600	GAATTAATACGACTCACTATAGGGAgGGAAGTTTATAATAAGTAAGGAGGTTTTTTatgGATTACAAAGACCACGATGGTGACTACAAAGACCATGATATAGATTACAAGGATGATGATGATAAACAGACTTTAGTGGTACATAATCTATATCTGACACTAAGTGCGTGGTCACATCCTCAATTCGAGAAGGGCGGCGGGAGTGGAGGTGGCTCCGGTGGATCTGCTTGGTCACACCCCCAATTCGAAAAATAATAA	Expression cassette encoding for FLAG and Twin-Strep-tag epitopes that flank SARS genomic target 127		127	dsDNA
	PDC0601	GAATTAATACGACTCACTATAGGGAgGGAAGTTTATAATAAGTAAGGAGGTTTTTTatgGATTACAAAGACCACGATGGTGACTACAAAGACCATGATATAGATTACAAGGATGATGATGATAAATTACCAGAAGCATCTTTAAAAATTGTACATTCAGCAAGTGCGTGGTCACATCCTCAATTCGAGAAGGGCGGCGGGAGTGGAGGTGGCTCCGGTGGATCTGCTTGGTCACACCCCCAATTCGAAAAATAATAA	Expression cassette encoding for FLAG and Twin-Strep-tag epitopes that flank SARS genomic target 128		128	dsDNA
	PDC0602	GAATTAATACGACTCACTATAGGGAgGGAAGTTTATAATAAGTAAGGAGGTTTTTTatgGATTACAAAGACCACGATGGTGACTACAAAGACCATGATATAGATTACAAGGATGATGATGATAAAATCACGGTCAAATTCAGATTTAGCCACATTCAAAGAAGTGCGTGGTCACATCCTCAATTCGAGAAGGGCGGCGGGAGTGGAGGTGGCTCCGGTGGATCTGCTTGGTCACACCCCCAATTCGAAAAATAATAA	Expression cassette encoding for FLAG and Twin-Strep-tag epitopes that flank SARS genomic target 129		129	dsDNA
	PDC0603	GAATTAATACGACTCACTATAGGGAgGGAAGTTTATAATAAGTAAGGAGGTTTTTTatgGATTACAAAGACCACGATGGTGACTACAAAGACCATGATATAGATTACAAGGATGATGATGATAAACATTCTTTGCATTTTGTAAAGATTAGGCATAGCAACAGTGCGTGGTCACATCCTCAATTCGAGAAGGGCGGCGGGAGTGGAGGTGGCTCCGGTGGATCTGCTTGGTCACACCCCCAATTCGAAAAATAATAA	Expression cassette encoding for FLAG and Twin-Strep-tag epitopes that flank SARS genomic target 130		130	dsDNA
	PDC0604	GAATTAATACGACTCACTATAGGGAgGGAAGTTTATAATAAGTAAGGAGGTTTTTTatgGATTACAAAGACCACGATGGTGACTACAAAGACCATGATATAGATTACAAGGATGATGATGATAAACACCTCTGGTACTGGTTTAATGTTGCGCTTAGCCCAAGTGCGTGGTCACATCCTCAATTCGAGAAGGGCGGCGGGAGTGGAGGTGGCTCCGGTGGATCTGCTTGGTCACACCCCCAATTCGAAAAATAATAA	Expression cassette encoding for FLAG and Twin-Strep-tag epitopes that flank SARS genomic target 131		131	dsDNA
	PDC0605	GAATTAATACGACTCACTATAGGGAgGGAAGTTTATAATAAGTAAGGAGGTTTTTTatgGATTACAAAGACCACGATGGTGACTACAAAGACCATGATATAGATTACAAGGATGATGATGATAAATCAGAGTCGTCTTCATCAAATTTGCAGCAGGATCCAAGTGCGTGGTCACATCCTCAATTCGAGAAGGGCGGCGGGAGTGGAGGTGGCTCCGGTGGATCTGCTTGGTCACACCCCCAATTCGAAAAATAATAA	Expression cassette encoding for FLAG and Twin-Strep-tag epitopes that flank SARS genomic target 132		132	dsDNA
	PDC0606	GAATTAATACGACTCACTATAGGGAgGGAAGTTTATAATAAGTAAGGAGGTTTTTTatgGATTACAAAGACCACGATGGTGACTACAAAGACCATGATATAGATTACAAGGATGATGATGATAAAAGTAAAGAAATAAGGCATATAATTAGTACAAACACGAGTGCGTGGTCACATCCTCAATTCGAGAAGGGCGGCGGGAGTGGAGGTGGCTCCGGTGGATCTGCTTGGTCACACCCCCAATTCGAAAAATAATAA	Expression cassette encoding for FLAG and Twin-Strep-tag epitopes that flank SARS genomic target 133		133	dsDNA
	PDC0607	GAATTAATACGACTCACTATAGGGAgGGAAGTTTATAATAAGTAAGGAGGTTTTTTatgGATTACAAAGACCACGATGGTGACTACAAAGACCATGATATAGATTACAAGGATGATGATGATAAACATCTTGGACTGAGATCTTTCATTTTACCGTCACCAAGTGCGTGGTCACATCCTCAATTCGAGAAGGGCGGCGGGAGTGGAGGTGGCTCCGGTGGATCTGCTTGGTCACACCCCCAATTCGAAAAATAATAA	Expression cassette encoding for FLAG and Twin-Strep-tag epitopes that flank SARS genomic target 134		134	dsDNA
	PDC0608	GAATTAATACGACTCACTATAGGGAgGGAAGTTTATAATAAGTAAGGAGGTTTTTTatgGATTACAAAGACCACGATGGTGACTACAAAGACCATGATATAGATTACAAGGATGATGATGATAAAAAATCTACAAACAATGGAATTAGCAGGATATCTATCAGTGCGTGGTCACATCCTCAATTCGAGAAGGGCGGCGGGAGTGGAGGTGGCTCCGGTGGATCTGCTTGGTCACACCCCCAATTCGAAAAATAATAA	Expression cassette encoding for FLAG and Twin-Strep-tag epitopes that flank SARS genomic target 135		135	dsDNA
	PDC0609	GAATTAATACGACTCACTATAGGGAgGGAAGTTTATAATAAGTAAGGAGGTTTTTTatgGATTACAAAGACCACGATGGTGACTACAAAGACCATGATATAGATTACAAGGATGATGATGATAAAAATGGAAAACCAGCTGATTTGTCTAGGTTGTTGACGAGTGCGTGGTCACATCCTCAATTCGAGAAGGGCGGCGGGAGTGGAGGTGGCTCCGGTGGATCTGCTTGGTCACACCCCCAATTCGAAAAATAATAA	Expression cassette encoding for FLAG and Twin-Strep-tag epitopes that flank SARS genomic target 136		136	dsDNA
	PDC0610	GAATTAATACGACTCACTATAGGGAgGGAAGTTTATAATAAGTAAGGAGGTTTTTTatgGATTACAAAGACCACGATGGTGACTACAAAGACCATGATATAGATTACAAGGATGATGATGATAAATTTCAAGCCAGATTCATTATGGTATTCGGCAAGACTAGTGCGTGGTCACATCCTCAATTCGAGAAGGGCGGCGGGAGTGGAGGTGGCTCCGGTGGATCTGCTTGGTCACACCCCCAATTCGAAAAATAATAA	Expression cassette encoding for FLAG and Twin-Strep-tag epitopes that flank SARS genomic target 137		137	dsDNA
	PDC0611	GAATTAATACGACTCACTATAGGGAgGGAAGTTTATAATAAGTAAGGAGGTTTTTTatgGATTACAAAGACCACGATGGTGACTACAAAGACCATGATATAGATTACAAGGATGATGATGATAAAGTAAACATATTAGTAAGTAAATTTACAGCATCTACAAGTGCGTGGTCACATCCTCAATTCGAGAAGGGCGGCGGGAGTGGAGGTGGCTCCGGTGGATCTGCTTGGTCACACCCCCAATTCGAAAAATAATAA	Expression cassette encoding for FLAG and Twin-Strep-tag epitopes that flank SARS genomic target 138		138	dsDNA
	PDC0612	GAATTAATACGACTCACTATAGGGAgGGAAGTTTATAATAAGTAAGGAGGTTTTTTatgGATTACAAAGACCACGATGGTGACTACAAAGACCATGATATAGATTACAAGGATGATGATGATAAAAAAGACACGAACCGTTCAATCATAAGTGTACCATCTAGTGCGTGGTCACATCCTCAATTCGAGAAGGGCGGCGGGAGTGGAGGTGGCTCCGGTGGATCTGCTTGGTCACACCCCCAATTCGAAAAATAATAA	Expression cassette encoding for FLAG and Twin-Strep-tag epitopes that flank SARS genomic target 139		139	dsDNA
	PDC0613	GAATTAATACGACTCACTATAGGGAgGGAAGTTTATAATAAGTAAGGAGGTTTTTTatgGATTACAAAGACCACGATGGTGACTACAAAGACCATGATATAGATTACAAGGATGATGATGATAAAAGCACACAAAGCCAAAAATTTATTTACAAGCTTAAAAGTGCGTGGTCACATCCTCAATTCGAGAAGGGCGGCGGGAGTGGAGGTGGCTCCGGTGGATCTGCTTGGTCACACCCCCAATTCGAAAAATAATAA	Expression cassette encoding for FLAG and Twin-Strep-tag epitopes that flank SARS genomic target 140		140	dsDNA
	PDC0614	GAATTAATACGACTCACTATAGGGAgGGAAGTTTATAATAAGTAAGGAGGTTTTTTatgGATTACAAAGACCACGATGGTGACTACAAAGACCATGATATAGATTACAAGGATGATGATGATAAATTGAGCGTTTCTGCTGCAAAAAGCTTGAGTCTTTCAAGTGCGTGGTCACATCCTCAATTCGAGAAGGGCGGCGGGAGTGGAGGTGGCTCCGGTGGATCTGCTTGGTCACACCCCCAATTCGAAAAATAATAA	Expression cassette encoding for FLAG and Twin-Strep-tag epitopes that flank SARS genomic target 141		141	dsDNA
	PDC0615	GAATTAATACGACTCACTATAGGGAgGGAAGTTTATAATAAGTAAGGAGGTTTTTTatgGATTACAAAGACCACGATGGTGACTACAAAGACCATGATATAGATTACAAGGATGATGATGATAAAACTTTGAGAGATCTCATATACCGAGCAGCTTCTTCCAGTGCGTGGTCACATCCTCAATTCGAGAAGGGCGGCGGGAGTGGAGGTGGCTCCGGTGGATCTGCTTGGTCACACCCCCAATTCGAAAAATAATAA	Expression cassette encoding for FLAG and Twin-Strep-tag epitopes that flank SARS genomic target 142		142	dsDNA
	PDC0616	GAATTAATACGACTCACTATAGGGAgGGAAGTTTATAATAAGTAAGGAGGTTTTTTatgGATTACAAAGACCACGATGGTGACTACAAAGACCATGATATAGATTACAAGGATGATGATGATAAAATCATTATGCCTTTAGGTAATGTTGCACTATCACCAAGTGCGTGGTCACATCCTCAATTCGAGAAGGGCGGCGGGAGTGGAGGTGGCTCCGGTGGATCTGCTTGGTCACACCCCCAATTCGAAAAATAATAA	Expression cassette encoding for FLAG and Twin-Strep-tag epitopes that flank SARS genomic target 143		143	dsDNA
	PDC0617	GAATTAATACGACTCACTATAGGGAgGGAAGTTTATAATAAGTAAGGAGGTTTTTTatgGATTACAAAGACCACGATGGTGACTACAAAGACCATGATATAGATTACAAGGATGATGATGATAAATTTTCAAGCCAGATTCATTATGGTATTCGGCAAGACAGTGCGTGGTCACATCCTCAATTCGAGAAGGGCGGCGGGAGTGGAGGTGGCTCCGGTGGATCTGCTTGGTCACACCCCCAATTCGAAAAATAATAA	Expression cassette encoding for FLAG and Twin-Strep-tag epitopes that flank SARS genomic target 144		144	dsDNA
	PDC0618	GAATTAATACGACTCACTATAGGGAgGGAAGTTTATAATAAGTAAGGAGGTTTTTTatgGATTACAAAGACCACGATGGTGACTACAAAGACCATGATATAGATTACAAGGATGATGATGATAAAGCATCAGAGACAAAGTCATTAAGATCTGAATCGACAAGTGCGTGGTCACATCCTCAATTCGAGAAGGGCGGCGGGAGTGGAGGTGGCTCCGGTGGATCTGCTTGGTCACACCCCCAATTCGAAAAATAATAA	Expression cassette encoding for FLAG and Twin-Strep-tag epitopes that flank SARS genomic target 145		145	dsDNA
	PDC0619	GAATTAATACGACTCACTATAGGGAgGGAAGTTTATAATAAGTAAGGAGGTTTTTTatgGATTACAAAGACCACGATGGTGACTACAAAGACCATGATATAGATTACAAGGATGATGATGATAAAGGGCACAAGTTTGTAATATTAGGAAATCTAACAATAAGTGCGTGGTCACATCCTCAATTCGAGAAGGGCGGCGGGAGTGGAGGTGGCTCCGGTGGATCTGCTTGGTCACACCCCCAATTCGAAAAATAATAA	Expression cassette encoding for FLAG and Twin-Strep-tag epitopes that flank SARS genomic target 146		146	dsDNA
	PDC0620	GAATTAATACGACTCACTATAGGGAgGGAAGTTTATAATAAGTAAGGAGGTTTTTTatgGATTACAAAGACCACGATGGTGACTACAAAGACCATGATATAGATTACAAGGATGATGATGATAAATCCATTAGCATAGACATAAAAGGACCTTCTAACACCAGTGCGTGGTCACATCCTCAATTCGAGAAGGGCGGCGGGAGTGGAGGTGGCTCCGGTGGATCTGCTTGGTCACACCCCCAATTCGAAAAATAATAA	Expression cassette encoding for FLAG and Twin-Strep-tag epitopes that flank SARS genomic target 147		147	dsDNA
	PDC0621	GAATTAATACGACTCACTATAGGGAgGGAAGTTTATAATAAGTAAGGAGGTTTTTTatgGATTACAAAGACCACGATGGTGACTACAAAGACCATGATATAGATTACAAGGATGATGATGATAAACCCACAAATGTAAGTGAAAAAACCCTCTTTAGAGTCAGTGCGTGGTCACATCCTCAATTCGAGAAGGGCGGCGGGAGTGGAGGTGGCTCCGGTGGATCTGCTTGGTCACACCCCCAATTCGAAAAATAATAA	Expression cassette encoding for FLAG and Twin-Strep-tag epitopes that flank SARS genomic target 148		148	dsDNA
	PDC0622	GAATTAATACGACTCACTATAGGGAgGGAAGTTTATAATAAGTAAGGAGGTTTTTTatgGATTACAAAGACCACGATGGTGACTACAAAGACCATGATATAGATTACAAGGATGATGATGATAAAGACAGCTTGACAAATGTTAAAAACACTATTAGCATAAGTGCGTGGTCACATCCTCAATTCGAGAAGGGCGGCGGGAGTGGAGGTGGCTCCGGTGGATCTGCTTGGTCACACCCCCAATTCGAAAAATAATAA	Expression cassette encoding for FLAG and Twin-Strep-tag epitopes that flank SARS genomic target 149		149	dsDNA
	PDC0623	GAATTAATACGACTCACTATAGGGAgGGAAGTTTATAATAAGTAAGGAGGTTTTTTatgGATTACAAAGACCACGATGGTGACTACAAAGACCATGATATAGATTACAAGGATGATGATGATAAAGGCACTTTTCTCAAAGCTTTCGCTAGCATTTCAGTAAGTGCGTGGTCACATCCTCAATTCGAGAAGGGCGGCGGGAGTGGAGGTGGCTCCGGTGGATCTGCTTGGTCACACCCCCAATTCGAAAAATAATAA	Expression cassette encoding for FLAG and Twin-Strep-tag epitopes that flank SARS genomic target 150		150	dsDNA
	PDC0624	GAATTAATACGACTCACTATAGGGAgGGAAGTTTATAATAAGTAAGGAGGTTTTTTatgGATTACAAAGACCACGATGGTGACTACAAAGACCATGATATAGATTACAAGGATGATGATGATAAAAGAAGCGGTCTGGTCAGAATAGTGCCATGGAGTGGCAGTGCGTGGTCACATCCTCAATTCGAGAAGGGCGGCGGGAGTGGAGGTGGCTCCGGTGGATCTGCTTGGTCACACCCCCAATTCGAAAAATAATAA	Expression cassette encoding for FLAG and Twin-Strep-tag epitopes that flank SARS genomic target 151		151	dsDNA
	PDC0625	GAATTAATACGACTCACTATAGGGAgGGAAGTTTATAATAAGTAAGGAGGTTTTTTatgGATTACAAAGACCACGATGGTGACTACAAAGACCATGATATAGATTACAAGGATGATGATGATAAACAGACTTTAATAACAACATTAGTAGCGTTATTAACAAGTGCGTGGTCACATCCTCAATTCGAGAAGGGCGGCGGGAGTGGAGGTGGCTCCGGTGGATCTGCTTGGTCACACCCCCAATTCGAAAAATAATAA	Expression cassette encoding for FLAG and Twin-Strep-tag epitopes that flank SARS genomic target 152		152	dsDNA
	PDC0626	GAATTAATACGACTCACTATAGGGAgGGAAGTTTATAATAAGTAAGGAGGTTTTTTatgGATTACAAAGACCACGATGGTGACTACAAAGACCATGATATAGATTACAAGGATGATGATGATAAAACACAAAGCCAAAAATTTATTTACAAGCTTAAAGAAAGTGCGTGGTCACATCCTCAATTCGAGAAGGGCGGCGGGAGTGGAGGTGGCTCCGGTGGATCTGCTTGGTCACACCCCCAATTCGAAAAATAATAA	Expression cassette encoding for FLAG and Twin-Strep-tag epitopes that flank SARS genomic target 153		153	dsDNA
	PDC0627	GAATTAATACGACTCACTATAGGGAgGGAAGTTTATAATAAGTAAGGAGGTTTTTTatgGATTACAAAGACCACGATGGTGACTACAAAGACCATGATATAGATTACAAGGATGATGATGATAAAACACCATCAACAAATATTTTTCTCACTAGTGGTCCAAGTGCGTGGTCACATCCTCAATTCGAGAAGGGCGGCGGGAGTGGAGGTGGCTCCGGTGGATCTGCTTGGTCACACCCCCAATTCGAAAAATAATAA	Expression cassette encoding for FLAG and Twin-Strep-tag epitopes that flank SARS genomic target 154		154	dsDNA
	PDC0628	GAATTAATACGACTCACTATAGGGAgGGAAGTTTATAATAAGTAAGGAGGTTTTTTatgGATTACAAAGACCACGATGGTGACTACAAAGACCATGATATAGATTACAAGGATGATGATGATAAAAGTTTGCCCTGGAGCGATTTGTCTGACTTCATCACCAGTGCGTGGTCACATCCTCAATTCGAGAAGGGCGGCGGGAGTGGAGGTGGCTCCGGTGGATCTGCTTGGTCACACCCCCAATTCGAAAAATAATAA	Expression cassette encoding for FLAG and Twin-Strep-tag epitopes that flank SARS genomic target 155		155	dsDNA
	PDC0629	GAATTAATACGACTCACTATAGGGAgGGAAGTTTATAATAAGTAAGGAGGTTTTTTatgGATTACAAAGACCACGATGGTGACTACAAAGACCATGATATAGATTACAAGGATGATGATGATAAAGAACCTAGGCAAACACTTAATAGTAAAAACCAAATTAGTGCGTGGTCACATCCTCAATTCGAGAAGGGCGGCGGGAGTGGAGGTGGCTCCGGTGGATCTGCTTGGTCACACCCCCAATTCGAAAAATAATAA	Expression cassette encoding for FLAG and Twin-Strep-tag epitopes that flank SARS genomic target 156		156	dsDNA
	PDC0630	GAATTAATACGACTCACTATAGGGAgGGAAGTTTATAATAAGTAAGGAGGTTTTTTatgGATTACAAAGACCACGATGGTGACTACAAAGACCATGATATAGATTACAAGGATGATGATGATAAATCAGTAGATAAAAGTGCATTAACATTGGCCGTGACAAGTGCGTGGTCACATCCTCAATTCGAGAAGGGCGGCGGGAGTGGAGGTGGCTCCGGTGGATCTGCTTGGTCACACCCCCAATTCGAAAAATAATAA	Expression cassette encoding for FLAG and Twin-Strep-tag epitopes that flank SARS genomic target 157		157	dsDNA
	PDC0631	GAATTAATACGACTCACTATAGGGAgGGAAGTTTATAATAAGTAAGGAGGTTTTTTatgGATTACAAAGACCACGATGGTGACTACAAAGACCATGATATAGATTACAAGGATGATGATGATAAAACGACTCTGTCAGAGAGATTTTTAAGTGTGTCACTTAGTGCGTGGTCACATCCTCAATTCGAGAAGGGCGGCGGGAGTGGAGGTGGCTCCGGTGGATCTGCTTGGTCACACCCCCAATTCGAAAAATAATAA	Expression cassette encoding for FLAG and Twin-Strep-tag epitopes that flank SARS genomic target 158		158	dsDNA
	PDC0632	GAATTAATACGACTCACTATAGGGAgGGAAGTTTATAATAAGTAAGGAGGTTTTTTatgGATTACAAAGACCACGATGGTGACTACAAAGACCATGATATAGATTACAAGGATGATGATGATAAAGTATCCCAAGGGACACTATTAACAGCAGCTAAACCAAGTGCGTGGTCACATCCTCAATTCGAGAAGGGCGGCGGGAGTGGAGGTGGCTCCGGTGGATCTGCTTGGTCACACCCCCAATTCGAAAAATAATAA	Expression cassette encoding for FLAG and Twin-Strep-tag epitopes that flank SARS genomic target 159		159	dsDNA
	PDC0633	GAATTAATACGACTCACTATAGGGAgGGAAGTTTATAATAAGTAAGGAGGTTTTTTatgGATTACAAAGACCACGATGGTGACTACAAAGACCATGATATAGATTACAAGGATGATGATGATAAAAGTGGCACGTTGAGAAGAATGTTAGTTTCTGGATTGAGTGCGTGGTCACATCCTCAATTCGAGAAGGGCGGCGGGAGTGGAGGTGGCTCCGGTGGATCTGCTTGGTCACACCCCCAATTCGAAAAATAATAA	Expression cassette encoding for FLAG and Twin-Strep-tag epitopes that flank SARS genomic target 160		160	dsDNA
	PDC0634	GAATTAATACGACTCACTATAGGGAgGGAAGTTTATAATAAGTAAGGAGGTTTTTTatgGATTACAAAGACCACGATGGTGACTACAAAGACCATGATATAGATTACAAGGATGATGATGATAAACAATTAGTTTTTAGGAATTTAGCAAAACCAGCTACTAGTGCGTGGTCACATCCTCAATTCGAGAAGGGCGGCGGGAGTGGAGGTGGCTCCGGTGGATCTGCTTGGTCACACCCCCAATTCGAAAAATAATAA	Expression cassette encoding for FLAG and Twin-Strep-tag epitopes that flank SARS genomic target 161		161	dsDNA
	PDC0635	GAATTAATACGACTCACTATAGGGAgGGAAGTTTATAATAAGTAAGGAGGTTTTTTatgGATTACAAAGACCACGATGGTGACTACAAAGACCATGATATAGATTACAAGGATGATGATGATAAACCTTTTGTAACTTTAAAATTACCACAGGATTCAACAAGTGCGTGGTCACATCCTCAATTCGAGAAGGGCGGCGGGAGTGGAGGTGGCTCCGGTGGATCTGCTTGGTCACACCCCCAATTCGAAAAATAATAA	Expression cassette encoding for FLAG and Twin-Strep-tag epitopes that flank SARS genomic target 162		162	dsDNA
	PDC0636	GAATTAATACGACTCACTATAGGGAgGGAAGTTTATAATAAGTAAGGAGGTTTTTTatgGATTACAAAGACCACGATGGTGACTACAAAGACCATGATATAGATTACAAGGATGATGATGATAAATTGTTAGTAGCCTTATTTAAGGCTCCTGCAACACCTAGTGCGTGGTCACATCCTCAATTCGAGAAGGGCGGCGGGAGTGGAGGTGGCTCCGGTGGATCTGCTTGGTCACACCCCCAATTCGAAAAATAATAA	Expression cassette encoding for FLAG and Twin-Strep-tag epitopes that flank SARS genomic target 163		163	dsDNA
	PDC0637	GAATTAATACGACTCACTATAGGGAgGGAAGTTTATAATAAGTAAGGAGGTTTTTTatgGATTACAAAGACCACGATGGTGACTACAAAGACCATGATATAGATTACAAGGATGATGATGATAAAAATCATCTGGTAATTTATAATTATAATCAGCAATCTAGTGCGTGGTCACATCCTCAATTCGAGAAGGGCGGCGGGAGTGGAGGTGGCTCCGGTGGATCTGCTTGGTCACACCCCCAATTCGAAAAATAATAA	Expression cassette encoding for FLAG and Twin-Strep-tag epitopes that flank SARS genomic target 164		164	dsDNA
	PDC0638	GAATTAATACGACTCACTATAGGGAgGGAAGTTTATAATAAGTAAGGAGGTTTTTTatgGATTACAAAGACCACGATGGTGACTACAAAGACCATGATATAGATTACAAGGATGATGATGATAAAGCTACTATAGATGCTGATATGTCCAAAGCACCAATAAGTGCGTGGTCACATCCTCAATTCGAGAAGGGCGGCGGGAGTGGAGGTGGCTCCGGTGGATCTGCTTGGTCACACCCCCAATTCGAAAAATAATAA	Expression cassette encoding for FLAG and Twin-Strep-tag epitopes that flank SARS genomic target 165		165	dsDNA
	PDC0639	GAATTAATACGACTCACTATAGGGAgGGAAGTTTATAATAAGTAAGGAGGTTTTTTatgGATTACAAAGACCACGATGGTGACTACAAAGACCATGATATAGATTACAAGGATGATGATGATAAATTACCACCCTTAAGTGCTATCTTTGTTGTTACAACAAGTGCGTGGTCACATCCTCAATTCGAGAAGGGCGGCGGGAGTGGAGGTGGCTCCGGTGGATCTGCTTGGTCACACCCCCAATTCGAAAAATAATAA	Expression cassette encoding for FLAG and Twin-Strep-tag epitopes that flank SARS genomic target 166		166	dsDNA
	PDC0640	GAATTAATACGACTCACTATAGGGAgGGAAGTTTATAATAAGTAAGGAGGTTTTTTatgGATTACAAAGACCACGATGGTGACTACAAAGACCATGATATAGATTACAAGGATGATGATGATAAAACACAAGCTGATGTTGCAAAGTCAGTGTACTCTATAAGTGCGTGGTCACATCCTCAATTCGAGAAGGGCGGCGGGAGTGGAGGTGGCTCCGGTGGATCTGCTTGGTCACACCCCCAATTCGAAAAATAATAA	Expression cassette encoding for FLAG and Twin-Strep-tag epitopes that flank SARS genomic target 167		167	dsDNA
	PDC0641	GAATTAATACGACTCACTATAGGGAgGGAAGTTTATAATAAGTAAGGAGGTTTTTTatgGATTACAAAGACCACGATGGTGACTACAAAGACCATGATATAGATTACAAGGATGATGATGATAAAGGCCGTGACAGCTTGACAAATGTTAAAAACACTATTAGTGCGTGGTCACATCCTCAATTCGAGAAGGGCGGCGGGAGTGGAGGTGGCTCCGGTGGATCTGCTTGGTCACACCCCCAATTCGAAAAATAATAA	Expression cassette encoding for FLAG and Twin-Strep-tag epitopes that flank SARS genomic target 168		168	dsDNA
	PDC0642	GAATTAATACGACTCACTATAGGGAgGGAAGTTTATAATAAGTAAGGAGGTTTTTTatgGATTACAAAGACCACGATGGTGACTACAAAGACCATGATATAGATTACAAGGATGATGATGATAAATCAACACACATAAAAACAATACCTCTGGCCAAAAACAGTGCGTGGTCACATCCTCAATTCGAGAAGGGCGGCGGGAGTGGAGGTGGCTCCGGTGGATCTGCTTGGTCACACCCCCAATTCGAAAAATAATAA	Expression cassette encoding for FLAG and Twin-Strep-tag epitopes that flank SARS genomic target 169		169	dsDNA
	PDC0643	GAATTAATACGACTCACTATAGGGAgGGAAGTTTATAATAAGTAAGGAGGTTTTTTatgGATTACAAAGACCACGATGGTGACTACAAAGACCATGATATAGATTACAAGGATGATGATGATAAATTTCCTTTTGTAACTTTAAAATTACCACAGGATTCAAGTGCGTGGTCACATCCTCAATTCGAGAAGGGCGGCGGGAGTGGAGGTGGCTCCGGTGGATCTGCTTGGTCACACCCCCAATTCGAAAAATAATAA	Expression cassette encoding for FLAG and Twin-Strep-tag epitopes that flank SARS genomic target 170		170	dsDNA
	PDC0644	GAATTAATACGACTCACTATAGGGAgGGAAGTTTATAATAAGTAAGGAGGTTTTTTatgGATTACAAAGACCACGATGGTGACTACAAAGACCATGATATAGATTACAAGGATGATGATGATAAACCATTTTCATTATATTTTAATAGAAAAGTCCTAGGTAGTGCGTGGTCACATCCTCAATTCGAGAAGGGCGGCGGGAGTGGAGGTGGCTCCGGTGGATCTGCTTGGTCACACCCCCAATTCGAAAAATAATAA	Expression cassette encoding for FLAG and Twin-Strep-tag epitopes that flank SARS genomic target 171		171	dsDNA
	PDC0645	GAATTAATACGACTCACTATAGGGAgGGAAGTTTATAATAAGTAAGGAGGTTTTTTatgGATTACAAAGACCACGATGGTGACTACAAAGACCATGATATAGATTACAAGGATGATGATGATAAACTCTTGAAGCAGGTTTCTTATAACCAGTTAACTGGTAGTGCGTGGTCACATCCTCAATTCGAGAAGGGCGGCGGGAGTGGAGGTGGCTCCGGTGGATCTGCTTGGTCACACCCCCAATTCGAAAAATAATAA	Expression cassette encoding for FLAG and Twin-Strep-tag epitopes that flank SARS genomic target 172		172	dsDNA
	PDC0646	GAATTAATACGACTCACTATAGGGAgGGAAGTTTATAATAAGTAAGGAGGTTTTTTatgGATTACAAAGACCACGATGGTGACTACAAAGACCATGATATAGATTACAAGGATGATGATGATAAAAGTGTTATTAATGATAGAAACTGGTACTTCACCCTGAGTGCGTGGTCACATCCTCAATTCGAGAAGGGCGGCGGGAGTGGAGGTGGCTCCGGTGGATCTGCTTGGTCACACCCCCAATTCGAAAAATAATAA	Expression cassette encoding for FLAG and Twin-Strep-tag epitopes that flank SARS genomic target 173		173	dsDNA
	PDC0647	GAATTAATACGACTCACTATAGGGAgGGAAGTTTATAATAAGTAAGGAGGTTTTTTatgGATTACAAAGACCACGATGGTGACTACAAAGACCATGATATAGATTACAAGGATGATGATGATAAATTATCTATAGGCAAATATTTTAATGCCTTCTCACATAGTGCGTGGTCACATCCTCAATTCGAGAAGGGCGGCGGGAGTGGAGGTGGCTCCGGTGGATCTGCTTGGTCACACCCCCAATTCGAAAAATAATAA	Expression cassette encoding for FLAG and Twin-Strep-tag epitopes that flank SARS genomic target 174		174	dsDNA
	PDC0648	GAATTAATACGACTCACTATAGGGAgGGAAGTTTATAATAAGTAAGGAGGTTTTTTatgGATTACAAAGACCACGATGGTGACTACAAAGACCATGATATAGATTACAAGGATGATGATGATAAACCCCATTTATTAAATGGAAAACCAGCTGATTTGTCTAGTGCGTGGTCACATCCTCAATTCGAGAAGGGCGGCGGGAGTGGAGGTGGCTCCGGTGGATCTGCTTGGTCACACCCCCAATTCGAAAAATAATAA	Expression cassette encoding for FLAG and Twin-Strep-tag epitopes that flank SARS genomic target 175		175	dsDNA
	PDC0649	GAATTAATACGACTCACTATAGGGAgGGAAGTTTATAATAAGTAAGGAGGTTTTTTatgGATTACAAAGACCACGATGGTGACTACAAAGACCATGATATAGATTACAAGGATGATGATGATAAAAGTGTCTTAAGATTGTCAAAGGTGATAACTTCACCAAGTGCGTGGTCACATCCTCAATTCGAGAAGGGCGGCGGGAGTGGAGGTGGCTCCGGTGGATCTGCTTGGTCACACCCCCAATTCGAAAAATAATAA	Expression cassette encoding for FLAG and Twin-Strep-tag epitopes that flank SARS genomic target 176		176	dsDNA
	PDC0650	GAATTAATACGACTCACTATAGGGAgGGAAGTTTATAATAAGTAAGGAGGTTTTTTatgGATTACAAAGACCACGATGGTGACTACAAAGACCATGATATAGATTACAAGGATGATGATGATAAAGGAACACCATCAACAAATATTTTTCTCACTAGTGGTAGTGCGTGGTCACATCCTCAATTCGAGAAGGGCGGCGGGAGTGGAGGTGGCTCCGGTGGATCTGCTTGGTCACACCCCCAATTCGAAAAATAATAA	Expression cassette encoding for FLAG and Twin-Strep-tag epitopes that flank SARS genomic target 177		177	dsDNA
	PDC0651	GAATTAATACGACTCACTATAGGGAgGGAAGTTTATAATAAGTAAGGAGGTTTTTTatgGATTACAAAGACCACGATGGTGACTACAAAGACCATGATATAGATTACAAGGATGATGATGATAAAACAATACCACCAGCTACTATAGATGCTGATATGTCCAGTGCGTGGTCACATCCTCAATTCGAGAAGGGCGGCGGGAGTGGAGGTGGCTCCGGTGGATCTGCTTGGTCACACCCCCAATTCGAAAAATAATAA	Expression cassette encoding for FLAG and Twin-Strep-tag epitopes that flank SARS genomic target 178		178	dsDNA
	PDC0652	GAATTAATACGACTCACTATAGGGAgGGAAGTTTATAATAAGTAAGGAGGTTTTTTatgGATTACAAAGACCACGATGGTGACTACAAAGACCATGATATAGATTACAAGGATGATGATGATAAACAAGTATCTGTAGATGCTATGTCACGAGTGACACCAAGTGCGTGGTCACATCCTCAATTCGAGAAGGGCGGCGGGAGTGGAGGTGGCTCCGGTGGATCTGCTTGGTCACACCCCCAATTCGAAAAATAATAA	Expression cassette encoding for FLAG and Twin-Strep-tag epitopes that flank SARS genomic target 179		179	dsDNA
	PDC0653	GAATTAATACGACTCACTATAGGGAgGGAAGTTTATAATAAGTAAGGAGGTTTTTTatgGATTACAAAGACCACGATGGTGACTACAAAGACCATGATATAGATTACAAGGATGATGATGATAAATCTAAGAAGATAATTTCTTTTGGGGCTTTTAGAGGCAGTGCGTGGTCACATCCTCAATTCGAGAAGGGCGGCGGGAGTGGAGGTGGCTCCGGTGGATCTGCTTGGTCACACCCCCAATTCGAAAAATAATAA	Expression cassette encoding for FLAG and Twin-Strep-tag epitopes that flank SARS genomic target 180		180	dsDNA
	PDC0654	GAATTAATACGACTCACTATAGGGAgGGAAGTTTATAATAAGTAAGGAGGTTTTTTatgGATTACAAAGACCACGATGGTGACTACAAAGACCATGATATAGATTACAAGGATGATGATGATAAAAACATATTAGTAAGTAAATTTACAGCATCTACACCAAGTGCGTGGTCACATCCTCAATTCGAGAAGGGCGGCGGGAGTGGAGGTGGCTCCGGTGGATCTGCTTGGTCACACCCCCAATTCGAAAAATAATAA	Expression cassette encoding for FLAG and Twin-Strep-tag epitopes that flank SARS genomic target 181		181	dsDNA
	PDC0655	GAATTAATACGACTCACTATAGGGAgGGAAGTTTATAATAAGTAAGGAGGTTTTTTatgGATTACAAAGACCACGATGGTGACTACAAAGACCATGATATAGATTACAAGGATGATGATGATAAAGTAGGGATGACATTACGTTTTGTATATGCGAAAAGTAGTGCGTGGTCACATCCTCAATTCGAGAAGGGCGGCGGGAGTGGAGGTGGCTCCGGTGGATCTGCTTGGTCACACCCCCAATTCGAAAAATAATAA	Expression cassette encoding for FLAG and Twin-Strep-tag epitopes that flank SARS genomic target 182		182	dsDNA
	PDC0656	GAATTAATACGACTCACTATAGGGAgGGAAGTTTATAATAAGTAAGGAGGTTTTTTatgGATTACAAAGACCACGATGGTGACTACAAAGACCATGATATAGATTACAAGGATGATGATGATAAAACAATATTGATGTTGACTTTCTCTTTTTGGAGTATTAGTGCGTGGTCACATCCTCAATTCGAGAAGGGCGGCGGGAGTGGAGGTGGCTCCGGTGGATCTGCTTGGTCACACCCCCAATTCGAAAAATAATAA	Expression cassette encoding for FLAG and Twin-Strep-tag epitopes that flank SARS genomic target 183		183	dsDNA
	PDC0657	GAATTAATACGACTCACTATAGGGAgGGAAGTTTATAATAAGTAAGGAGGTTTTTTatgGATTACAAAGACCACGATGGTGACTACAAAGACCATGATATAGATTACAAGGATGATGATGATAAACTGTACAAGCAAAGCAATATTGTCACTGCTACTGGAAGTGCGTGGTCACATCCTCAATTCGAGAAGGGCGGCGGGAGTGGAGGTGGCTCCGGTGGATCTGCTTGGTCACACCCCCAATTCGAAAAATAATAA	Expression cassette encoding for FLAG and Twin-Strep-tag epitopes that flank SARS genomic target 184		184	dsDNA
	PDC0658	GAATTAATACGACTCACTATAGGGAgGGAAGTTTATAATAAGTAAGGAGGTTTTTTatgGATTACAAAGACCACGATGGTGACTACAAAGACCATGATATAGATTACAAGGATGATGATGATAAACAAGCCATTGCGATAGCAATTCCACCGGTGATCCAAAGTGCGTGGTCACATCCTCAATTCGAGAAGGGCGGCGGGAGTGGAGGTGGCTCCGGTGGATCTGCTTGGTCACACCCCCAATTCGAAAAATAATAA	Expression cassette encoding for FLAG and Twin-Strep-tag epitopes that flank SARS genomic target 185		185	dsDNA
	PDC0659	GAATTAATACGACTCACTATAGGGAgGGAAGTTTATAATAAGTAAGGAGGTTTTTTatgGATTACAAAGACCACGATGGTGACTACAAAGACCATGATATAGATTACAAGGATGATGATGATAAAATTAGTGGTGTAAACATATTAGTAAGTAAATTTACAAGTGCGTGGTCACATCCTCAATTCGAGAAGGGCGGCGGGAGTGGAGGTGGCTCCGGTGGATCTGCTTGGTCACACCCCCAATTCGAAAAATAATAA	Expression cassette encoding for FLAG and Twin-Strep-tag epitopes that flank SARS genomic target 186		186	dsDNA
	ADS005	GAATTAATACGACTCACTATAGGGagaccacaacggtttccctctagaaataatttAGGAGGTTTTTTATGGATTACAAAGACCACGATGGTGACTACAAAGACCATGATATAGATTACAAGGATGATGATGATAAACTAGCTACACTACGTGCCCGCCGAGGAGAATTAGTCAGTGCGTGGTCACATCCTCAATTCGAGAAGGGCGGCGGGAGTGGAGGTGGCTCCGGTGGATCTGCTTGGTCACACCCCCAATTCGAAAAATAATAAGTACGAAGGAAGGTTTGGTATGGGGTAGTTGTCGTACTAGCATAACCCCTTGGGGCCTCTAAACGGGTCTTGAGGGGTTTTTTGT	Expression cassette encoding for FLAG and Twin-Strep-tag epitopes with S gene linker for Figure 1 LET experiments			dsDNA
	ADS071	GAATTAATACGACTCACTATAGGGagaccacaacggtttccctctagaaataatttaggaggttttttATGGTCTTCACACTCGAAGATTTCGTTGGGGACTGGCGACAGACAGCCGGCTACAACCTGGACCAAGTCCTTGAACAGGGAGGTGTGTCCAGTTTGTTTCAGAATCTCGGGGTGTCCGTAACTCCGATCCAAAGGATTGTCCTGAGCGGTGAAAATGGGCTGAAGATCGACATCCATGTCATCATCCCGTATGAAGGTCTGAGCGGCGACCAAATGGGCCAGATCGAAAAAATTTTTAAGGTGGTGTACCCTGTGGATGATCATCACTTTAAGGTGATCCTGCACTATGGCACACTGGTAATCGACGGGGTTACGCCGAACATGATCGACT…	Expression cassette encoding LacZ alpha for Figure 1 LET experiments			dsDNA
	JBA002	GAATTAATACGACTCACTATAGGGAgGGAAGTTTATAATAAGTAAGGAGGTTTTTTATGATCACTGATTCCCTCGCCGTTGTGCTGCAACGCCGGGACTGGGAGAATCCAGGGGTTACGCAGCTCAACCGTCTCGCTGCGCATCCTCCTTTCGCATCCTGGCGTAATTCCGAGGAAGCACGTACGGACCGTTAATAATAGCATAACCCCTTGGGGCCTCTAAACGGGTCTTGAGGGGTTTTTTG	Expression cassette encoding full-length nLuc for Figure 1 LET experiments			dsDNA
	HB001	GAATTAATACGACTCACTATAGGG	Forward primer anneals to T7 promoter			ssDNA
	HB002	ACAAAAAACCCCTCAAGACC	Reverse primer anneals to T7 terminator			ssDNA
	CWB0728	GAATTAATACGACTCACTATAgggagaccacaacggtttccctctagaaataatttaAGGAGGTTTTTTATGGTATTTACTCTACGCGACTTCGTAGGCGATTCAGAGACAAAGTCATTAAGATCTGAATCGTGGCGCCAGACCGCAGGCTACAACTTAGACCAAGTCCTAGAACAGGGCGGTGTTTCAAGCTTATTCCAAAACCTAGGAGTAAGCGTAACGCCGATCCAACGCATTGTTCTATCGGGCGAAAATGGCCTCAAAATCGATATTCATGTGATCATTCCATACGAGGGGTTATCCGGAGACCAGATGGGACAGATCGAAAAGATCTTCAAAGTAGTCTACCCCGTGGACGATCACCATTTCAAGGTTATCCTTCATTATGGAACGCTTGTC…	Expression cassette encoding nLuc with SETKSLRSES insertion between AA11-12			dsDNA
	CWB0729	GAATTAATACGACTCACTATAgggagaccacaacggtttccctctagaaataatttaAGGAGGTTTTTTATGGTATTTACTCTACGCGACTTCGTAGGCGATTGGCGCCAGACCGCAGGCTACAACTTAGACCAAGTCCTAGAACAGGGCTCAGAGACAAAGTCATTAAGATCTGAATCGGGTGTTTCAAGCTTATTCCAAAACCTAGGAGTAAGCGTAACGCCGATCCAACGCATTGTTCTATCGGGCGAAAATGGCCTCAAAATCGATATTCATGTGATCATTCCATACGAGGGGTTATCCGGAGACCAGATGGGACAGATCGAAAAGATCTTCAAAGTAGTCTACCCCGTGGACGATCACCATTTCAAGGTTATCCTTCATTATGGAACGCTTGTC…	Expression cassette encoding nLuc with SETKSLRSES insertion between AA27-28			dsDNA
	CWB0730	GAATTAATACGACTCACTATAgggagaccacaacggtttccctctagaaataatttaAGGAGGTTTTTTATGGTATTTACTCTACGCGACTTCGTAGGCGATTGGCGCCAGACCGCAGGCTACAACTTAGACCAAGTCCTAGAACAGGGCGGTGTTTCAAGCTTATTCCAAAACCTAGGAGTAAGCGTAACGCCGATCCAACGCATTGTTCTATCGGGCGAAAATGGCCTCAAAATCGATATTCATGTGATCATTCCATACGAGGGGTTATCAGAGACAAAGTCATTAAGATCTGAATCGTCCGGAGACCAGATGGGACAGATCGAAAAGATCTTCAAAGTAGTCTACCCCGTGGACGATCACCATTTCAAGGTTATCCTTCATTATGGAACGCTTGTC…	Expression cassette encoding nLuc with SETKSLRSES insertion between AA67-68			dsDNA
	CWB0731	GAATTAATACGACTCACTATAgggagaccacaacggtttccctctagaaataatttaAGGAGGTTTTTTATGGTATTTACTCTACGCGACTTCGTAGGCGATTGGCGCCAGACCGCAGGCTACAACTTAGACCAAGTCCTAGAACAGGGCGGTGTTTCAAGCTTATTCCAAAACCTAGGAGTAAGCGTAACGCCGATCCAACGCATTGTTCTATCGGGCGAAAATGGCCTCAAAATCGATATTCATGTGATCATTCCATACGAGGGGTTATCCGGAGACCAGATGGGACAGATCGAAAAGATCTTCAAAGTAGTCTACCCCGTGGACGATCACCATTTCAAGGTTATCTCAGAGACAAAGTCATTAAGATCTGAATCGCTTCATTATGGAACGCTTGTC…	Expression cassette encoding nLuc with SETKSLRSES insertion between AA93-94			dsDNA
	CWB0732	GAATTAATACGACTCACTATAgggagaccacaacggtttccctctagaaataatttaAGGAGGTTTTTTATGGTATTTACTCTACGCGACTTCGTAGGCGATTGGCGCCAGACCGCAGGCTACAACTTAGACCAAGTCCTAGAACAGGGCGGTGTTTCAAGCTTATTCCAAAACCTAGGAGTAAGCGTAACGCCGATCCAACGCATTGTTCTATCGGGCGAAAATGGCCTCAAAATCGATATTCATGTGATCATTCCATACGAGGGGTTATCCGGAGACCAGATGGGACAGATCGAAAAGATCTTCAAAGTAGTCTACCCCGTGGACGATCACCATTTCAAGGTTATCCTTCATTATGGAACGCTTGTCTCAGAGACAAAGTCATTAAGATCTGAATCG…	Expression cassette encoding nLuc with SETKSLRSES insertion between AA100-101			dsDNA
	CWB0733	GAATTAATACGACTCACTATAgggagaccacaacggtttccctctagaaataatttaAGGAGGTTTTTTATGGTATTTACTCTACGCGACTTCGTAGGCGATTGGCGCCAGACCGCAGGCTACAACTTAGACCAAGTCCTAGAACAGGGCGGTGTTTCAAGCTTATTCCAAAACCTAGGAGTAAGCGTAACGCCGATCCAACGCATTGTTCTATCGGGCGAAAATGGCCTCAAAATCGATATTCATGTGATCATTCCATACGAGGGGTTATCCGGAGACCAGATGGGACAGATCGAAAAGATCTTCAAAGTAGTCTACCCCGTGGACGATCACCATTTCAAGGTTATCCTTCATTATGGAACGCTTGTCATCGACGGGGTCACCCCGTCAGAGACAAAG…	Expression cassette encoding nLuc with SETKSLRSES insertion between AA106-107			dsDNA
	CWB0734	GAATTAATACGACTCACTATAgggagaccacaacggtttccctctagaaataatttaAGGAGGTTTTTTATGGTATTTACTCTACGCGACTTCGTAGGCGATTGGCGCCAGACCGCAGGCTACAACTTAGACCAAGTCCTAGAACAGGGCGGTGTTTCAAGCTTATTCCAAAACCTAGGAGTAAGCGTAACGCCGATCCAACGCATTGTTCTATCGGGCGAAAATGGCCTCAAAATCGATATTCATGTGATCATTCCATACGAGGGGTTATCCGGAGACCAGATGGGACAGATCGAAAAGATCTTCAAAGTAGTCTACCCCGTGGACGATCACCATTTCAAGGTTATCCTTCATTATGGAACGCTTGTCATCGACGGGGTCACCCCGAACATGATTGAC…	Expression cassette encoding nLuc with SETKSLRSES insertion between AA132-133			dsDNA
	CWB0735	GAATTAATACGACTCACTATAgggagaccacaacggtttccctctagaaataatttaAGGAGGTTTTTTATGGTATTTACTCTACGCGACTTCGTAGGCGATTGGCGCCAGACCGCAGGCTACAACTTAGACCAAGTCCTAGAACAGGGCGGTGTTTCAAGCTTATTCCAAAACCTAGGAGTAAGCGTAACGCCGATCCAACGCATTGTTCTATCGGGCGAAAATGGCCTCAAAATCGATATTCATGTGATCATTCCATACGAGGGGTTATCCGGAGACCAGATGGGACAGATCGAAAAGATCTTCAAAGTAGTCTACCCCGTGGACGATCACCATTTCAAGGTTATCCTTCATTATGGAACGCTTGTCATCGACGGGGTCACCCCGAACATGATTGAC…	Expression cassette encoding nLuc with SETKSLRSES insertion between AA145-146			dsDNA
	CWB0736	GAATTAATACGACTCACTATAgggagaccacaacggtttccctctagaaataatttaAGGAGGTTTTTTATGGTATTTACTCTACGCGACTTCGTAGGCGATGCACAATCACCAATCAAAGTTGAATCTGCATGGCGCCAGACCGCAGGCTACAACTTAGACCAAGTCCTAGAACAGGGCGGTGTTTCAAGCTTATTCCAAAACCTAGGAGTAAGCGTAACGCCGATCCAACGCATTGTTCTATCGGGCGAAAATGGCCTCAAAATCGATATTCATGTGATCATTCCATACGAGGGGTTATCCGGAGACCAGATGGGACAGATCGAAAAGATCTTCAAAGTAGTCTACCCCGTGGACGATCACCATTTCAAGGTTATCCTTCATTATGGAACGCTTGTC…	Expression cassette encoding nLuc with AQSPIKVESA insertion between AA11-12			dsDNA
	CWB0737	GAATTAATACGACTCACTATAgggagaccacaacggtttccctctagaaataatttaAGGAGGTTTTTTATGGTATTTACTCTACGCGACTTCGTAGGCGATTGGCGCCAGACCGCAGGCTACAACTTAGACCAAGTCCTAGAACAGGGCGCACAATCACCAATCAAAGTTGAATCTGCAGGTGTTTCAAGCTTATTCCAAAACCTAGGAGTAAGCGTAACGCCGATCCAACGCATTGTTCTATCGGGCGAAAATGGCCTCAAAATCGATATTCATGTGATCATTCCATACGAGGGGTTATCCGGAGACCAGATGGGACAGATCGAAAAGATCTTCAAAGTAGTCTACCCCGTGGACGATCACCATTTCAAGGTTATCCTTCATTATGGAACGCTTGTC…	Expression cassette encoding nLuc with AQSPIKVESA insertion between AA27-28			dsDNA
	CWB0738	GAATTAATACGACTCACTATAgggagaccacaacggtttccctctagaaataatttaAGGAGGTTTTTTATGGTATTTACTCTACGCGACTTCGTAGGCGATTGGCGCCAGACCGCAGGCTACAACTTAGACCAAGTCCTAGAACAGGGCGGTGTTTCAAGCTTATTCCAAAACCTAGGAGTAAGCGTAACGCCGATCCAACGCATTGTTCTATCGGGCGAAAATGGCCTCAAAATCGATATTCATGTGATCATTCCATACGAGGGGTTAGCACAATCACCAATCAAAGTTGAATCTGCATCCGGAGACCAGATGGGACAGATCGAAAAGATCTTCAAAGTAGTCTACCCCGTGGACGATCACCATTTCAAGGTTATCCTTCATTATGGAACGCTTGTC…	Expression cassette encoding nLuc with AQSPIKVESA insertion between AA67-68			dsDNA
	CWB0739	GAATTAATACGACTCACTATAgggagaccacaacggtttccctctagaaataatttaAGGAGGTTTTTTATGGTATTTACTCTACGCGACTTCGTAGGCGATTGGCGCCAGACCGCAGGCTACAACTTAGACCAAGTCCTAGAACAGGGCGGTGTTTCAAGCTTATTCCAAAACCTAGGAGTAAGCGTAACGCCGATCCAACGCATTGTTCTATCGGGCGAAAATGGCCTCAAAATCGATATTCATGTGATCATTCCATACGAGGGGTTATCCGGAGACCAGATGGGACAGATCGAAAAGATCTTCAAAGTAGTCTACCCCGTGGACGATCACCATTTCAAGGTTATCGCACAATCACCAATCAAAGTTGAATCTGCACTTCATTATGGAACGCTTGTC…	Expression cassette encoding nLuc with AQSPIKVESA insertion between AA93-94			dsDNA
	CWB0742	GAATTAATACGACTCACTATAgggagaccacaacggtttccctctagaaataatttaAGGAGGTTTTTTATGGTATTTACTCTACGCGACTTCGTAGGCGATTGGCGCCAGACCGCAGGCTACAACTTAGACCAAGTCCTAGAACAGGGCGGTGTTTCAAGCTTATTCCAAAACCTAGGAGTAAGCGTAACGCCGATCCAACGCATTGTTCTATCGGGCGAAAATGGCCTCAAAATCGATATTCATGTGATCATTCCATACGAGGGGTTATCCGGAGACCAGATGGGACAGATCGAAAAGATCTTCAAAGTAGTCTACCCCGTGGACGATCACCATTTCAAGGTTATCCTTCATTATGGAACGCTTGTCGCACAATCACCAATCAAAGTTGAATCTGCA…	Expression cassette encoding nLuc with AQSPIKVESA insertion between AA100-101			dsDNA
	CWB0743	GAATTAATACGACTCACTATAgggagaccacaacggtttccctctagaaataatttaAGGAGGTTTTTTATGGTATTTACTCTACGCGACTTCGTAGGCGATTGGCGCCAGACCGCAGGCTACAACTTAGACCAAGTCCTAGAACAGGGCGGTGTTTCAAGCTTATTCCAAAACCTAGGAGTAAGCGTAACGCCGATCCAACGCATTGTTCTATCGGGCGAAAATGGCCTCAAAATCGATATTCATGTGATCATTCCATACGAGGGGTTATCCGGAGACCAGATGGGACAGATCGAAAAGATCTTCAAAGTAGTCTACCCCGTGGACGATCACCATTTCAAGGTTATCCTTCATTATGGAACGCTTGTCATCGACGGGGTCACCCCGGCACAATCACCA…	Expression cassette encoding nLuc with AQSPIKVESA insertion between AA106-107			dsDNA
	CWB0744	GAATTAATACGACTCACTATAgggagaccacaacggtttccctctagaaataatttaAGGAGGTTTTTTATGGTATTTACTCTACGCGACTTCGTAGGCGATTGGCGCCAGACCGCAGGCTACAACTTAGACCAAGTCCTAGAACAGGGCGGTGTTTCAAGCTTATTCCAAAACCTAGGAGTAAGCGTAACGCCGATCCAACGCATTGTTCTATCGGGCGAAAATGGCCTCAAAATCGATATTCATGTGATCATTCCATACGAGGGGTTATCCGGAGACCAGATGGGACAGATCGAAAAGATCTTCAAAGTAGTCTACCCCGTGGACGATCACCATTTCAAGGTTATCCTTCATTATGGAACGCTTGTCATCGACGGGGTCACCCCGAACATGATTGAC…	Expression cassette encoding nLuc with AQSPIKVESA insertion between AA132-133			dsDNA
	CWB0745	GAATTAATACGACTCACTATAgggagaccacaacggtttccctctagaaataatttaAGGAGGTTTTTTATGGTATTTACTCTACGCGACTTCGTAGGCGATTGGCGCCAGACCGCAGGCTACAACTTAGACCAAGTCCTAGAACAGGGCGGTGTTTCAAGCTTATTCCAAAACCTAGGAGTAAGCGTAACGCCGATCCAACGCATTGTTCTATCGGGCGAAAATGGCCTCAAAATCGATATTCATGTGATCATTCCATACGAGGGGTTATCCGGAGACCAGATGGGACAGATCGAAAAGATCTTCAAAGTAGTCTACCCCGTGGACGATCACCATTTCAAGGTTATCCTTCATTATGGAACGCTTGTCATCGACGGGGTCACCCCGAACATGATTGAC…	Expression cassette encoding nLuc with AQSPIKVESA insertion between AA145-146			dsDNA
	CWB0746	GAATTAATACGACTCACTATAgggagaccacaacggtttccctctagaaataatttaAGGAGGTTTTTTATGGTATTTACTCTACGCGACTTCGTAGGCGATACAATCAAAGTACTTATCAACAACTTCAACTGGCGCCAGACCGCAGGCTACAACTTAGACCAAGTCCTAGAACAGGGCGGTGTTTCAAGCTTATTCCAAAACCTAGGAGTAAGCGTAACGCCGATCCAACGCATTGTTCTATCGGGCGAAAATGGCCTCAAAATCGATATTCATGTGATCATTCCATACGAGGGGTTATCCGGAGACCAGATGGGACAGATCGAAAAGATCTTCAAAGTAGTCTACCCCGTGGACGATCACCATTTCAAGGTTATCCTTCATTATGGAACGCTTGTC…	Expression cassette encoding nLuc with TIKVLINNFN insertion between AA11-12			dsDNA
	CWB0747	GAATTAATACGACTCACTATAgggagaccacaacggtttccctctagaaataatttaAGGAGGTTTTTTATGGTATTTACTCTACGCGACTTCGTAGGCGATTGGCGCCAGACCGCAGGCTACAACTTAGACCAAGTCCTAGAACAGGGCACAATCAAAGTACTTATCAACAACTTCAACGGTGTTTCAAGCTTATTCCAAAACCTAGGAGTAAGCGTAACGCCGATCCAACGCATTGTTCTATCGGGCGAAAATGGCCTCAAAATCGATATTCATGTGATCATTCCATACGAGGGGTTATCCGGAGACCAGATGGGACAGATCGAAAAGATCTTCAAAGTAGTCTACCCCGTGGACGATCACCATTTCAAGGTTATCCTTCATTATGGAACGCTTGTC…	Expression cassette encoding nLuc with TIKVLINNFN insertion between AA27-28			dsDNA
	CWB0748	GAATTAATACGACTCACTATAgggagaccacaacggtttccctctagaaataatttaAGGAGGTTTTTTATGGTATTTACTCTACGCGACTTCGTAGGCGATTGGCGCCAGACCGCAGGCTACAACTTAGACCAAGTCCTAGAACAGGGCGGTGTTTCAAGCTTATTCCAAAACCTAGGAGTAAGCGTAACGCCGATCCAACGCATTGTTCTATCGGGCGAAAATGGCCTCAAAATCGATATTCATGTGATCATTCCATACGAGGGGTTAACAATCAAAGTACTTATCAACAACTTCAACTCCGGAGACCAGATGGGACAGATCGAAAAGATCTTCAAAGTAGTCTACCCCGTGGACGATCACCATTTCAAGGTTATCCTTCATTATGGAACGCTTGTC…	Expression cassette encoding nLuc with TIKVLINNFN insertion between AA67-68			dsDNA
	CWB0749	GAATTAATACGACTCACTATAgggagaccacaacggtttccctctagaaataatttaAGGAGGTTTTTTATGGTATTTACTCTACGCGACTTCGTAGGCGATTGGCGCCAGACCGCAGGCTACAACTTAGACCAAGTCCTAGAACAGGGCGGTGTTTCAAGCTTATTCCAAAACCTAGGAGTAAGCGTAACGCCGATCCAACGCATTGTTCTATCGGGCGAAAATGGCCTCAAAATCGATATTCATGTGATCATTCCATACGAGGGGTTATCCGGAGACCAGATGGGACAGATCGAAAAGATCTTCAAAGTAGTCTACCCCGTGGACGATCACCATTTCAAGGTTATCACAATCAAAGTACTTATCAACAACTTCAACCTTCATTATGGAACGCTTGTC…	Expression cassette encoding nLuc with TIKVLINNFN insertion between AA93-94			dsDNA
	CWB0750	GAATTAATACGACTCACTATAgggagaccacaacggtttccctctagaaataatttaAGGAGGTTTTTTATGGTATTTACTCTACGCGACTTCGTAGGCGATTGGCGCCAGACCGCAGGCTACAACTTAGACCAAGTCCTAGAACAGGGCGGTGTTTCAAGCTTATTCCAAAACCTAGGAGTAAGCGTAACGCCGATCCAACGCATTGTTCTATCGGGCGAAAATGGCCTCAAAATCGATATTCATGTGATCATTCCATACGAGGGGTTATCCGGAGACCAGATGGGACAGATCGAAAAGATCTTCAAAGTAGTCTACCCCGTGGACGATCACCATTTCAAGGTTATCCTTCATTATGGAACGCTTGTCACAATCAAAGTACTTATCAACAACTTCAAC…	Expression cassette encoding nLuc with TIKVLINNFN insertion between AA100-101			dsDNA
	CWB0751	GAATTAATACGACTCACTATAgggagaccacaacggtttccctctagaaataatttaAGGAGGTTTTTTATGGTATTTACTCTACGCGACTTCGTAGGCGATTGGCGCCAGACCGCAGGCTACAACTTAGACCAAGTCCTAGAACAGGGCGGTGTTTCAAGCTTATTCCAAAACCTAGGAGTAAGCGTAACGCCGATCCAACGCATTGTTCTATCGGGCGAAAATGGCCTCAAAATCGATATTCATGTGATCATTCCATACGAGGGGTTATCCGGAGACCAGATGGGACAGATCGAAAAGATCTTCAAAGTAGTCTACCCCGTGGACGATCACCATTTCAAGGTTATCCTTCATTATGGAACGCTTGTCATCGACGGGGTCACCCCGACAATCAAAGTA…	Expression cassette encoding nLuc with TIKVLINNFN insertion between AA106-107			dsDNA
	CWB0752	GAATTAATACGACTCACTATAgggagaccacaacggtttccctctagaaataatttaAGGAGGTTTTTTATGGTATTTACTCTACGCGACTTCGTAGGCGATTGGCGCCAGACCGCAGGCTACAACTTAGACCAAGTCCTAGAACAGGGCGGTGTTTCAAGCTTATTCCAAAACCTAGGAGTAAGCGTAACGCCGATCCAACGCATTGTTCTATCGGGCGAAAATGGCCTCAAAATCGATATTCATGTGATCATTCCATACGAGGGGTTATCCGGAGACCAGATGGGACAGATCGAAAAGATCTTCAAAGTAGTCTACCCCGTGGACGATCACCATTTCAAGGTTATCCTTCATTATGGAACGCTTGTCATCGACGGGGTCACCCCGAACATGATTGAC…	Expression cassette encoding nLuc with TIKVLINNFN insertion between AA132-133			dsDNA
	CWB0753	GAATTAATACGACTCACTATAgggagaccacaacggtttccctctagaaataatttaAGGAGGTTTTTTATGGTATTTACTCTACGCGACTTCGTAGGCGATTGGCGCCAGACCGCAGGCTACAACTTAGACCAAGTCCTAGAACAGGGCGGTGTTTCAAGCTTATTCCAAAACCTAGGAGTAAGCGTAACGCCGATCCAACGCATTGTTCTATCGGGCGAAAATGGCCTCAAAATCGATATTCATGTGATCATTCCATACGAGGGGTTATCCGGAGACCAGATGGGACAGATCGAAAAGATCTTCAAAGTAGTCTACCCCGTGGACGATCACCATTTCAAGGTTATCCTTCATTATGGAACGCTTGTCATCGACGGGGTCACCCCGAACATGATTGAC…	Expression cassette encoding nLuc with TIKVLINNFN insertion between AA145-146			dsDNA
	CWB0754	GAATTAATACGACTCACTATAgggagaccacaacggtttccctctagaaataatttaAGGAGGTTTTTTATGGTATTTACTCTACGCGACTTCGTAGGCGATTTGGTTAGCATTAATACAGCCACCATCGTATGGCGCCAGACCGCAGGCTACAACTTAGACCAAGTCCTAGAACAGGGCGGTGTTTCAAGCTTATTCCAAAACCTAGGAGTAAGCGTAACGCCGATCCAACGCATTGTTCTATCGGGCGAAAATGGCCTCAAAATCGATATTCATGTGATCATTCCATACGAGGGGTTATCCGGAGACCAGATGGGACAGATCGAAAAGATCTTCAAAGTAGTCTACCCCGTGGACGATCACCATTTCAAGGTTATCCTTCATTATGGAACGCTTGTC…	Expression cassette encoding nLuc with LVSINTATIV insertion between AA11-12			dsDNA
	CWB0755	GAATTAATACGACTCACTATAgggagaccacaacggtttccctctagaaataatttaAGGAGGTTTTTTATGGTATTTACTCTACGCGACTTCGTAGGCGATTGGCGCCAGACCGCAGGCTACAACTTAGACCAAGTCCTAGAACAGGGCTTGGTTAGCATTAATACAGCCACCATCGTAGGTGTTTCAAGCTTATTCCAAAACCTAGGAGTAAGCGTAACGCCGATCCAACGCATTGTTCTATCGGGCGAAAATGGCCTCAAAATCGATATTCATGTGATCATTCCATACGAGGGGTTATCCGGAGACCAGATGGGACAGATCGAAAAGATCTTCAAAGTAGTCTACCCCGTGGACGATCACCATTTCAAGGTTATCCTTCATTATGGAACGCTTGTC…	Expression cassette encoding nLuc with LVSINTATIV insertion between AA27-28			dsDNA
	CWB0756	GAATTAATACGACTCACTATAgggagaccacaacggtttccctctagaaataatttaAGGAGGTTTTTTATGGTATTTACTCTACGCGACTTCGTAGGCGATTGGCGCCAGACCGCAGGCTACAACTTAGACCAAGTCCTAGAACAGGGCGGTGTTTCAAGCTTATTCCAAAACCTAGGAGTAAGCGTAACGCCGATCCAACGCATTGTTCTATCGGGCGAAAATGGCCTCAAAATCGATATTCATGTGATCATTCCATACGAGGGGTTATTGGTTAGCATTAATACAGCCACCATCGTATCCGGAGACCAGATGGGACAGATCGAAAAGATCTTCAAAGTAGTCTACCCCGTGGACGATCACCATTTCAAGGTTATCCTTCATTATGGAACGCTTGTC…	Expression cassette encoding nLuc with LVSINTATIV insertion between AA67-68			dsDNA
	CWB0757	GAATTAATACGACTCACTATAgggagaccacaacggtttccctctagaaataatttaAGGAGGTTTTTTATGGTATTTACTCTACGCGACTTCGTAGGCGATTGGCGCCAGACCGCAGGCTACAACTTAGACCAAGTCCTAGAACAGGGCGGTGTTTCAAGCTTATTCCAAAACCTAGGAGTAAGCGTAACGCCGATCCAACGCATTGTTCTATCGGGCGAAAATGGCCTCAAAATCGATATTCATGTGATCATTCCATACGAGGGGTTATCCGGAGACCAGATGGGACAGATCGAAAAGATCTTCAAAGTAGTCTACCCCGTGGACGATCACCATTTCAAGGTTATCTTGGTTAGCATTAATACAGCCACCATCGTACTTCATTATGGAACGCTTGTC…	Expression cassette encoding nLuc with LVSINTATIV insertion between AA93-94			dsDNA
	CWB0758	GAATTAATACGACTCACTATAgggagaccacaacggtttccctctagaaataatttaAGGAGGTTTTTTATGGTATTTACTCTACGCGACTTCGTAGGCGATTGGCGCCAGACCGCAGGCTACAACTTAGACCAAGTCCTAGAACAGGGCGGTGTTTCAAGCTTATTCCAAAACCTAGGAGTAAGCGTAACGCCGATCCAACGCATTGTTCTATCGGGCGAAAATGGCCTCAAAATCGATATTCATGTGATCATTCCATACGAGGGGTTATCCGGAGACCAGATGGGACAGATCGAAAAGATCTTCAAAGTAGTCTACCCCGTGGACGATCACCATTTCAAGGTTATCCTTCATTATGGAACGCTTGTCTTGGTTAGCATTAATACAGCCACCATCGTA…	Expression cassette encoding nLuc with LVSINTATIV insertion between AA100-101			dsDNA
	CWB0759	GAATTAATACGACTCACTATAgggagaccacaacggtttccctctagaaataatttaAGGAGGTTTTTTATGGTATTTACTCTACGCGACTTCGTAGGCGATTGGCGCCAGACCGCAGGCTACAACTTAGACCAAGTCCTAGAACAGGGCGGTGTTTCAAGCTTATTCCAAAACCTAGGAGTAAGCGTAACGCCGATCCAACGCATTGTTCTATCGGGCGAAAATGGCCTCAAAATCGATATTCATGTGATCATTCCATACGAGGGGTTATCCGGAGACCAGATGGGACAGATCGAAAAGATCTTCAAAGTAGTCTACCCCGTGGACGATCACCATTTCAAGGTTATCCTTCATTATGGAACGCTTGTCATCGACGGGGTCACCCCGTTGGTTAGCATT…	Expression cassette encoding nLuc with LVSINTATIV insertion between AA106-107			dsDNA
	CWB0760	GAATTAATACGACTCACTATAgggagaccacaacggtttccctctagaaataatttaAGGAGGTTTTTTATGGTATTTACTCTACGCGACTTCGTAGGCGATTGGCGCCAGACCGCAGGCTACAACTTAGACCAAGTCCTAGAACAGGGCGGTGTTTCAAGCTTATTCCAAAACCTAGGAGTAAGCGTAACGCCGATCCAACGCATTGTTCTATCGGGCGAAAATGGCCTCAAAATCGATATTCATGTGATCATTCCATACGAGGGGTTATCCGGAGACCAGATGGGACAGATCGAAAAGATCTTCAAAGTAGTCTACCCCGTGGACGATCACCATTTCAAGGTTATCCTTCATTATGGAACGCTTGTCATCGACGGGGTCACCCCGAACATGATTGAC…	Expression cassette encoding nLuc with LVSINTATIV insertion between AA132-133			dsDNA
	CWB0761	GAATTAATACGACTCACTATAgggagaccacaacggtttccctctagaaataatttaAGGAGGTTTTTTATGGTATTTACTCTACGCGACTTCGTAGGCGATTGGCGCCAGACCGCAGGCTACAACTTAGACCAAGTCCTAGAACAGGGCGGTGTTTCAAGCTTATTCCAAAACCTAGGAGTAAGCGTAACGCCGATCCAACGCATTGTTCTATCGGGCGAAAATGGCCTCAAAATCGATATTCATGTGATCATTCCATACGAGGGGTTATCCGGAGACCAGATGGGACAGATCGAAAAGATCTTCAAAGTAGTCTACCCCGTGGACGATCACCATTTCAAGGTTATCCTTCATTATGGAACGCTTGTCATCGACGGGGTCACCCCGAACATGATTGAC…	Expression cassette encoding nLuc with LVSINTATIV insertion between AA145-146			dsDNA
	NG015	gatcccgcGAATTAATACGACTCACTATAgggagaccacaacggtttccctctagaaataatttaAGGAGGTTTTTTATGGTATTTACTCTACGCGACTTCGTAGGCGATGCACAATCACCAATCA	5' nLuc probe "A"			ssDNA
	NG016	/5Phos/AAGTTGAATCTGCATGGCGCCAGACCGCAGGCTACAACTTAGACCAAGTCCTAGAACAGGGCGGTGTTTCAAGCTTATTCCAAAACCTAGGAGTAAGCGTAACGCCGATCCAACGCATTGTTCTATCGGGCGAAAATGGCCTCAAAATCGATATTCATGTGATCATTCCATACGAGGGGTTATCCGGAGACCAGATGGGACAGATCGAAAAGATCTTCAAAGTAGTCTACCCCGTGGACGATCACCATTTCAAGGTTATCCTTCATTATGGAACGCTTGTCATCGACGGGGTCACCCCGAACATGATTGACTACTTTGGTCGTCCTTATGAAGGAATTGCGGTCTTTGACGGGAAGAAGATTACTGTTACAGGGACCCTTTGGAACGGTAAT…	3' nLuc probe "B"			ssDNA
	ADS413	ACAAAAAACCCCTCAAGACCCGTTTAGAGGCCCCAAGGGGTTATGCTAACGGTCCGTACGTGCTTCCTCGGAATTACGCCAGGATGCGAAAGGAGGATGCGCAGCGAGACGGTTGAGCTGCGTAACCCCTGGATTCTCCCAGTCCCGGCGTTGCAGCACAACGGCGAGGGAATCAGTGATTGAATCTGCATCAGAGACAA	3' LacZ alpha probe "A" (bottom strand)			ssDNA
	ADS415	/5Phos/AGTCATTAAGATCTGTCATaaaaaacctcctaaattatttctagagggaaaccgttgtggtctccctatagtgagtcgtattaATTTA	5' LacZ alpha probe "B" (bottom strand)			ssDNA
