# Supplementary material for: Detection of viral RNAs at ambient temperature via reporter proteins produced through the target-splinted ligation of DNA probes
Source: Nat Biomed Eng. 2023 May 4;7(12):1571–82. doi: 10.1038/s41551-023-01028-y (PMC10727988; doi:10.1038/s41551-023-01028-y)
Supplement: Supplementary file 5 — Source data for the supplementary figures. [file 41551_2023_1028_MOESM5_ESM.xlsx]

## Sheet: S1
		Fig. S1a								Fig. S1b							Fig. S1c
		Anti-V5 mAb clone	N-terminus		C-terminus					Anti-S tag mAb clone	N-terminus		C-terminus				Anti-HSV mAb clone	N-terminus		C-terminus
		SV5-P-K	0.050007	0.053811	0.525851	0.518231				26A4.1.2	0.085912	0.082839	0.039574	0.037213			HSV78	0.017421	0.015375	0.198021	0.212364
		2F11F7	0.010571	0.008232	0.214146	0.240636				GT247	0.178166	0.173594	0.096483	0.084392			GT223	0.044255	0.048793	0.302342	0.281065
										GT727	0.222838	0.201537	0.027461	0.020293

## Sheet: S2
		Fig. S2a						Fig. S2b
			PURExpress						NEBExpress
		[expression cassette] (fM)	monomeric epitopes		multimeric epitopes			[expression cassette] (fM)	monomeric epitopes		multimeric epitopes
		10	0.00577715	0.00649396	0.0533844	0.0543685		10	0.00396809	0.00371404	0.0461844	0.0444764
		100	0.0445744	0.0435771	0.245516	0.312097		100	0.00572018	0.00620201	0.240451	0.227269
		1000	0.363454	0.377197	0.47198	0.532003		1000	0.00465322	0.00651992	0.459636	0.471768
		10000	0.539543	0.554907	0.488543	0.508707		10000	0.0590145	0.0638295	0.491739	0.494397
		100000	0.439572	0.511792	0.478538	0.486987		100000	0.394925	0.394115	0.478868	0.421661
		1000000	0.468736	0.492198	0.328144	0.290529		1000000	0.348239	0.286956	0.327462	0.268383

## Sheet: S3
		[SARS-CoV-2 RNA] (fM in saliva)	positive samples (RLU)			negative samples (RLU)
		49.2	69	61	60
		35.2	132	103	99
		1.6	15	16	14
		0.8	57	59	51
		0.5	25	23	21
		0.3	66	58	44
						34	38	25
						1	2	1
						31	35	10
						13	10	13
						13	17	11
						11	16	11
						14	11	12
						13	12	10

## Sheet: S4
														Fig. S4b
		Fig. S4a												Cell-Free Expression Time (min)	0 nM target (nM eq of nLuc)		1 nM target (nM eq. of nLuc)
		Ligation Time (min)	nLuc equivalent @ 120 min (nM)											0	0.0152417	0.0237206	0.0155446	0.0255375
		0	0.056929	0.156657										2	0.0198849	0.028061	0.0262441	0.0447159
		30	2.3229	6.22853										4	0.0240234	0.0298779	0.0377511	0.0767134
		60	3.59483	7.38538										6	0.028061	0.0335117	0.060967	0.115676
		120	4.12466	9.87746										8	0.0307863	0.0373473	0.0834763	0.167155
		240	9.48168	13.9088										10	0.0331079	0.0369436	0.105986	0.238215
														12	0.0368426	0.0387605	0.137882	0.307358
														14	0.0374483	0.0429999	0.167356	0.391037
														16	0.042798	0.0468356	0.205612	0.4839
														18	0.0420915	0.0464318	0.244675	0.574846
														20	0.046129	0.0490562	0.294035	0.673463
														22	0.051075	0.0503684	0.331483	0.791864
														24	0.0495609	0.0572323	0.383466	0.901484
														26	0.0569294	0.0583426	0.42576	1.03089
		Fig. S4c												28	0.0553144	0.0617745	0.485414	1.1398
			background-subtracted line intensity (AU)											30	0.0579388	0.0622792	0.538609	1.27708
		[RNA Target] (fM)	2 hr RCA/2 hr expression	2 hr RCA/1 hr expression	2 hr RCA/30 min expression	1 hr RCA/2 hr expression	1 hr RCA/1 hr expression	1 hr RCA/30 min expression	30 min RCA/2 hr expression	30 min RCA/1 hr expression	30 min RCA/30 min expression			32	0.0597557	0.069143	0.601898	1.39952
		0	0.007	0.009	0.011	0.006	0.008	0.008	0.004	0.012	0.012			34	0.0652064	0.0704552	0.658928	1.53498
		0.1	0.013	0.009	0.01	0.008	0.007	0.008	0.007	0.008	0.01			36	0.0674271	0.0703543	0.71505	1.67881
		1	0.034	0.024	0.015	0.023	0.016	0.011	0.013	0.009	0.01			38	0.0679318	0.0750984	0.780458	1.81962
		10	0.15	0.094	0.056	0.09	0.046	0.023	0.053	0.027	0.023			40	0.0727768	0.082366	0.831735	1.94368
		100	0.355	0.312	0.208	0.288	0.219	0.122	0.228	0.186	0.09			42	0.0718684	0.0808519	0.877158	2.08267
		1000	0.481	0.439	0.366	0.408	0.407	0.328	0.47	0.406	0.335			44	0.0796407	0.0836782	0.942061	2.19814
														46	0.0799435	0.0835773	0.987786	2.33068
														48	0.0833754	0.0859998	1.04098	2.46957
														50	0.0834763	0.0911477	1.07439	2.59625
														52	0.0887251	0.0940749	1.10821	2.71566
														54	0.085596	0.0927627	1.15151	2.83466
														56	0.0916524	0.093873	1.17351	2.92066
														58	0.0932674	0.100535	1.18714	2.99415
														60	0.0970021	0.104875	1.16514	3.04371
														62	0.0995256	0.104673	1.15171	3.05875
														64	0.102049	0.10649	1.16403	3.04492
														66	0.102756	0.107803	1.19148	3.13819
														68	0.108913	0.113051	1.23478	3.22974
														70	0.106894	0.111537	1.28899	3.32805
														72	0.106188	0.113455	1.32411	3.42303
														74	0.1075	0.109216	1.36176	3.53427
														76	0.107096	0.116887	1.40063	3.66155
														78	0.104673	0.114364	1.4407	3.78985
														80	0.113152	0.111234	1.49823	3.8926
														82	0.10427	0.113253	1.51045	4.0431
														84	0.105178	0.110225	1.57464	4.16271
														86	0.102554	0.108105	1.60159	4.26224
														88	0.0996265	0.103462	1.64651	4.38347
														90	0.0970021	0.0976078	1.70233	4.51549
														92	0.097204	0.0987181	1.72959	4.61573
														94	0.097204	0.0957909	1.76936	4.70819
														96	0.0953871	0.0956899	1.82144	4.82517
														98	0.0963965	0.0968002	1.8605	4.96255
														100	0.101242	0.0979106	1.8821	5.06339
														102	0.0960937	0.0946805	1.94105	5.19663
														104	0.100636	0.0945796	1.97113	5.30706
														106	0.0982134	0.0971031	2.01484	5.43505
														108	0.100939	0.097204	2.06288	5.5058
														110	0.101443	0.0979106	2.10619	5.63894
														112	0.0976078	0.100636	2.15302	5.75896
														114	0.104976	0.0986171	2.18724	5.89704
														116	0.10427	0.0990209	2.23064	5.99485
														118	0.103159	0.0960937	2.29121	6.11093
														120	0.10427	0.103563	2.3229	6.22853
