# Supplementary material for: Detection of viral RNAs at ambient temperature via reporter proteins produced through the target-splinted ligation of DNA probes
Source: Nat Biomed Eng. 2023 May 4;7(12):1571–82. doi: 10.1038/s41551-023-01028-y (PMC10727988; doi:10.1038/s41551-023-01028-y)
Supplement: Supplementary file 6 — Source data. [file 41551_2023_1028_MOESM6_ESM.xlsx]

## Sheet: Fig2
		Fig. 2a
		[dsDNA] (pM)	PURE, Time to Abs = 1 (min)		in-house extract, Time to Abs = 1 (min)
		0	240	240	156	159
		0.1168	177.267	176.529	150.4	161
		0.3914	132.048	130.524	128.667	122.714
		1.29	98.6539	97.72	103.222	103.833
		3.3	71.9091	75.4762	79.2	67.875
		10.9	54.72	56.9259	54.4286	53.5
		35.9	41.3038	42.7391	39.8182	38.8667
		118.6	32.4526	33.4575	30.3704	32.2857
		391.4	26.2602	27.4054	23.2857	24.9677
		1290	23.0563	23.5692	20.1143	21.0833
		3300	20.7895	21.7253	18.5741	19.2264
		10900	18.7551	20.8511	15	17.5789
		Fig. 2b
		[dsDNA Template] (fM)	PURE, background-subtracted line intensity (AU)		in-house extract, background-subtracted line intensity (AU)
		0	0.006856	0.022384	0.010051	0.014424
		0.33	0.041642	0.031813	0.01901	0.011573
		1	0.061643	0.059013	0.03254	0.026637
		3.3	0.127695	0.048332	0.041799	0.055968
		10	0.276423	0.261848	0.125248	0.130631
		33	0.418552	0.459869	0.309045	0.25049
		100	0.572363	0.550499	0.384256	0.434017
		330	0.595847	0.594509	0.50532	0.405431
		Fig 2c
		[dsDNA] (aM)	PURE, Luminescence (RLU)		in-house extract, Luminescence (RLU)
		0	9	5	7	7
		0.1	12	6	12	14
		1	15	11	29	35
		10	36	23	193	380
		100	159	164	2308	1767
		1000	1303	1415	19892	19938
		10000	15735	14668	282808	184733
		100000	140398	150481	2252201	1480823

## Sheet: Fig3
			Fig. 3a
			Insertion Sequence
		Insertion Site	S1		S2		S3		S4
		11/12	14.59	12.92	79.71	107.05	0.3	0.27	4.92	7.38
		27/28	1.94	1.39	4.48	5.32	0.42	0.4	6.03	6.25
		67/68	54.96	62.88	55.46	62.95	6.44	5.21	12.73	11.99
		93/94	4.3	4.38	81.14	85.54	1.44	1.54	4.33	4.55
		100/101	98.65	116.35	87.25	89.52	122	122.55	25.61	30.2
		106/107	85.54	103.66	102.69	145.7	39.53	37.88	83.29	86.97
		132/133	7.42	14.38	5.98	8.22	2.69	2.74	11.05	12.7
		145/146	73.76	164.79	100.97	135.3	0.41	0.41	1.44	1.45
			Fig. 3b
		[RNA Target] (fM)	genomic RNA			RNA oligo
		0	4	3	5	7	7	6
		0.1	3	4	4	9	8	9
		1	5	6	4	16	15	16
		10	12	12	12	37	37	36
		100	98	101	106	250	245	245
		1000	959	941	943	2704	2636	2716
		10000				32866	32689	32711
		100000				423526	427096	425397
		1000000				1276095	1255667	1267859
		100000000				1134516	1117985	1104934
			*we could not obtain full genomic RNA at concentrations higher than 1 pM

## Sheet: Fig4
	Fig. 4a					Fig. 4b
	10 nM dsDNA (N = 187)	NTC (N = 6)				aTy1				aHA				avsvg				aStag				aMyc				aV5				aOLLAS
	0.42966	0.002594			Neg	0.00720257	0.00739442	0.00836084	0.00607646	0.00592287	0.0119786	0.00837341	0.00609969	0.00846149	0.00946961	0.00795243	0.00534453	0.00569436	0.00263124	0.00672438	0.00377441	0.00596483	0.00558551	0.00481159	0.000605101	0.00421304	0.004614	0.0021438	0.00312296	0.00282801	0.00726697	0.00444502	0.00360924
	0.39125	0.004842			EC1	0.391635	0.380007	0.307661	0.39452	0.00636237	0.00810082	0.00632097	0.00252158	0.00625073	0.00491651	0.00675191	0.00349299	0.00591539	0.00631448	0.00601572	0.00143792	0.00977996	0.00715767	0.00438732	0.00105128	0.00646442	0.00889087	0.00277254	0.00136001	0.00527116	0.00535854	0.00287792	0.00150301
	0.306086	0.001504			EC2	0.00461178	0.00455979	0.0086344	0.00124963	0.353677	0.305814	0.273276	0.384488	0.0023048	0.00620223	0.00861737	0.00356994	0.00645394	0.00246054	0.00898678	0.00208133	0.00964722	0.00977678	0.0101151	0.0067399	0.00583408	0.00745972	0.0068612	0.00293078	0.00480765	0.00547659	0.00730406	0.00076272
	0.407983	0.002958			EC3	0.00477848	0.00476333	0.00755555	0.00576678	0.00185667	0.00362037	0.00511012	0.000308955	0.436424	0.472175	0.434214	0.458414	0.00336207	0.00308935	0.00567472	0.00218446	0.00792821	0.00564832	0.00930341	0.00286606	0.010353	0.0101769	0.00520861	0.00448076	0.00353869	0.008208	0.00689708	0.000501559
	0.311776	0.002484			EC4	0.00774256	0.00713599	0.0106546	0.00715282	0.00336444	0.00583053	0.0055621	0.00228387	0.00163977	0.00604327	0.00534435	0.00135937	0.457479	0.416906	0.450335	0.403505	0.00523961	0.00360385	0.0028432	0.0028459	0.00618037	0.00751116	0.00761551	0.00121188	0.00639209	0.0058871	0.00685704	0.00232524
	0.439241	0.001891			EC5	0.0060253	0.00783218	0.00953111	0.00580496	0.00572987	0.00538172	0.00779086	0.00382945	0.0040746	0.0055759	0.00882977	0.00334338	0.00592909	0.00609895	0.00742485	0.00420521	0.243299	0.177509	0.113831	0.25753	0.00668614	0.00381814	0.00600733	0.00210585	0.00592751	0.00447915	0.00163138	0.0014835
	0.404398				EC6	0.00328937	0.00897618	0.00496602	0.00320851	0.0049779	0.00353008	0.00296275	0.00189833	0.00187901	0.00769494	0.00669328	0.000988815	0.00276606	0.00451544	0.00625763	0.00346863	0.00553909	0.00808078	0.00504657	4.08275e-05	0.501704	0.475832	0.455636	0.603313	0.00704323	0.00595309	0.00483005	0.00113356
	0.436009				EC7	0.00524473	0.00613188	0.0088242	0.00569395	0.00670265	0.00569758	0.00988831	0.00297577	0.00511446	0.00736485	0.0100056	0.000466149	0.00566323	0.00481069	0.0105285	0.00179192	0.00813576	0.00631779	0.00427677	0.00246458	0.00663028	0.00619894	0.00345987	0.00340157	0.270194	0.277512	0.121704	0.181689
	0.363269				All	0.0446537	0.0437663	0.0474411	0.044326	0.0220117	0.0261093	0.0225615	0.0263461	0.050514	0.105662	0.102584	0.107593	0.186367	0.159749	0.186559	0.164268	0.0344659	0.0241574	0.0263497	0.0239453	0.408217	0.313913	0.324946	0.313913	0.0352571	0.0455141	0.0613956	0.0462137
	0.384626
	0.269851
	0.392542
	0.360936
	0.430966
	0.34521
	0.34997
	0.348662
	0.350107
	0.306108
	0.337744
	0.330687
	0.402487
	0.319702
	0.356585
	0.169439
	0.31392
	0.280989
	0.329869
	0.404531
	0.336254
	0.389554
	0.416447
	0.3389
	0.385216
	0.209551
	0.458397
	0.288807
	0.378038
	0.391205
	0.432746
	0.436375
	0.287745
	0.474268
	0.387943
	0.071801
	0.419181
	0.357579
	0.145695
	0.32938
	0.342071
	0.38574
	0.423913
	0.329044
	0.370098
	0.380659
	0.40806
	0.430419
	0.359255
	0.38193
	0.430085
	0.421894
	0.359404
	0.448128
	0.203694
	0.454345
	0.469633
	0.351787
	0.098915
	0.341351
	0.425243
	0.419735
	0.356932
	0.402736
	0.41432
	0.43693
	0.271324
	0.361072
	0.405698
	0.37947
	0.366869
	0.423877
	0.315459
	0.413233
	0.387748
	0.34263
	0.417361
	0.452856
	0.425885
	0.382803
	0.381922
	0.382007
	0.413355
	0.435734
	0.25687
	0.448827
	0.441323
	0.381733
	0.340463
	0.379961
	0.32378
	0.344903
	0.339427
	0.226589
	0.351596
	0.355927
	0.261328
	0.32252
	0.298058
	0.336903
	0.328971
	0.422679
	0.41411
	0.328105
	0.311561
	0.387989
	0.273508
	0.40056
	0.30083
	0.370175
	0.385936
	0.43871
	0.447523
	0.366794
	0.402731
	0.307153
	0.360935
	0.19479
	0.33152
	0.43338
	0.486255
	0.428487
	0.37557
	0.359404
	0.309678
	0.353355
	0.24597
	0.333543
	0.443146
	0.330821
	0.353223
	0.339827
	0.109661
	0.36972
	0.396675
	0.374729
	0.425346
	0.41746
	0.416757
	0.405613
	0.446834
	0.359836
	0.431776
	0.372724
	0.287948
	0.30856
	0.372198
	0.373443
	0.389746
	0.42506
	0.425312
	0.366017
	0.41151
	0.415932
	0.411587
	0.435131
	0.398645
	0.196683
	0.404031
	0.336434
	0.457759
	0.331248
	0.445347
	0.309357
	0.478126
	0.303336
	0.369817
	0.308382
	0.366044
	0.422552
	0.405577
	0.458873
	0.36281
	0.36811
	0.425566
	0.248295
	0.38961
	0.244749

## Sheet: Fig5
		Fig. 5b
			Sars WT (Flag)				Sars Delta (Ty1)				Flu B (VSVG)				RSV (S-tag)				Flu A (V5)
		neg	0.00823781	0.0116299	0.0133793	0.0034983	0.00852404	0.0110709	0.00993896	0.00336083	0.00683012	0.00773704	0.00756984	0.0023777	0.00876444	0.00817975	0.0073385	0.00333492	0.00658778	0.00796665	0.00703276	0.00280599
		IAV	0.00328358	0.00452314	0.00309201	0.00183383	0.00248273	0.00350503	0.00252521	0.00364049	0.00261064	0.00491094	-0.000312772	0.000767692	0.00508774	0.00337987	-0.00264465	-0.0019476	0.318923	0.330053	0.355293	0.385943
		RSV	0.00503684	0.0131227	0.00448767	0.00593382	0.0057108	0.00980955	0.00412113	0.00322468	0.00531656	0.00676108	0.000954167	-0.000209083	0.0308247	0.219447	0.368887	0.166782	0.00332115	0.00356941	0.000732531	-0.000831764
		IBV	0.00268179	0.0106115	0.00630263	0.00378278	0.00335362	0.00762056	0.00250353	0.0030329	0.0600166	0.122699	0.178716	0.0742896	0.00235773	0.00879141	0.0046129	0.00564061	0.00559356	0.00902627	0.00526132	0.0047754
		SCoV-2, Δ	0.00259534	0.0088085	-0.000212888	-0.000281388	0.209466	0.354544	0.31843	0.245701	0.00137869	0.00604867	0.00224635	0.0032424	0.00596033	0.00997166	9.50775e-05	0.00373946	0.00105576	0.0021776	-8.63782e-05	0.000525612
		SCoV-2	0.106847	0.185377	0.287	0.170414	0.00577666	0.00533404	0.00492716	0.00226158	0.00424721	0.0046173	0.00341196	0.00408807	0.00383726	0.00543086	0.0059118	0.00460805	0.0045017	0.00436153	0.0039546	2.85862e-05
		all	0.137178	0.0691578	0.090886	0.127538	0.17487	0.157138	0.146567	0.178153	0.062905	0.0541516	0.0422747	0.0714927	0.177008	0.16606	0.193436	0.267619	0.1527	0.146277	0.140298	0.169063

## Sheet: Fig6
		Fig. 6a
		[RNA] (aM)	adjusted test line intensity (N = 8)
		0	0.021	0.021	0.023	0.017	0.023	0.022	0.021	0.013
		35	0.021	0.056	0.022	0.015	0.021	0.018	0.022	0.018
		350	0.079	0.091	0.022	0.02	0.022	0.066	0.041	0.026
		3500	0.242	0.187	0.167	0.214	0.358	0.221	0.259	0.185
		35000	0.541	0.511	0.516	0.449	0.501	0.517	0.53	0.504
		Fig. 6b
		Inactivated Virus Particles (fM)	(+) lysis reagent		(-) lysis reagent
		0	0.0114555	0.00913256	0.00440732	0.00974349
		11	0.190875	0.141137	0.0112191	0.0106743
		23	0.234363	0.346706	0.0152871	0.00830048
		46	0.437946	0.521886	0.018641	0.0122793
		91	0.561977	0.586865	0.0345666	0.024668
		182	0.639302	0.570045	0.0307005	0.00994826

## Sheet: ED Fig1
		ED Fig. 1b						ED Fig. 1c
			LETs					probe
		[dsDNA] (fM)	nLuc equivalent (nM)					[RNA] (pM)	nLuc equivalent (nM)
		0	0.000439818	0.000439818				0	0.0489014	0.0499058
		0.001	0.00102624	0.00219909				0.001	0.0524796	0.0696171
		0.01	0.00498461	0.00703709				0.01	0.0625235	0.0775267
		0.1	0.0431022	0.0436886				0.1	0.106529	0.117702
		1	0.409764	0.434394				1	0.816573	0.643315
		10	4.50432	6.55329				10	6.42693	4.30992
		100	21.3274	105.664				100	67.7004	45.2323
								1000	154.635	167.212
		ED Fig. 1e						ED Fig. 1f
		# of Ligation Junctions	(-) target		(+) target			# of Ligation Junctions	(-) target		(+) target
		0	48.9077	129.206	73.8694	100.455		0	15.3985	16.9582	18.9779	16.3587
		1	0.114626	0.109918	2.17307	12.6153		1	n.d.	n.d.	24.7582	21.7911
		2	0.133019	0.120841	1.17859	2.91092		2	n.d.	n.d.	25.3379	23.2815

## Sheet: ED Fig 2
		ED Fig. 2b
		Time (min)	NTC		1 nM DNA target		10 nM DNA target		100 nM DNA target		1 nM RNA target		10 nM RNA target		100 nM RNA target
		0	0.31	0.279	0.282	0.282	0.275	0.311	0.27	0.27	0.263	0.284	0.311	0.271	0.32	0.299
		1	0.308	0.275	0.279	0.28	0.272	0.309	0.268	0.268	0.26	0.281	0.308	0.268	0.314	0.298
		2	0.305	0.274	0.277	0.278	0.271	0.306	0.266	0.265	0.258	0.279	0.304	0.267	0.309	0.296
		3	0.302	0.273	0.275	0.276	0.27	0.303	0.265	0.263	0.256	0.276	0.301	0.265	0.306	0.295
		4	0.3	0.272	0.274	0.274	0.268	0.301	0.263	0.262	0.254	0.275	0.299	0.264	0.304	0.293
		5	0.299	0.271	0.273	0.273	0.267	0.3	0.263	0.261	0.253	0.273	0.297	0.263	0.304	0.293
		6	0.298	0.27	0.272	0.271	0.268	0.298	0.261	0.26	0.252	0.272	0.296	0.262	0.303	0.291
		7	0.297	0.269	0.271	0.27	0.266	0.297	0.261	0.259	0.251	0.271	0.295	0.261	0.302	0.291
		8	0.296	0.269	0.27	0.269	0.266	0.296	0.26	0.258	0.251	0.27	0.294	0.26	0.301	0.29
		9	0.296	0.268	0.27	0.27	0.266	0.296	0.26	0.258	0.251	0.27	0.294	0.26	0.301	0.29
		10	0.295	0.268	0.269	0.269	0.265	0.295	0.259	0.257	0.25	0.269	0.293	0.259	0.3	0.289
		11	0.295	0.268	0.268	0.268	0.264	0.294	0.258	0.256	0.249	0.269	0.293	0.258	0.299	0.288
		12	0.294	0.268	0.268	0.269	0.264	0.294	0.258	0.256	0.249	0.268	0.292	0.258	0.299	0.288
		13	0.294	0.267	0.267	0.268	0.264	0.293	0.257	0.255	0.249	0.267	0.292	0.258	0.299	0.287
		14	0.293	0.267	0.267	0.268	0.262	0.293	0.257	0.255	0.247	0.267	0.291	0.257	0.298	0.289
		15	0.293	0.267	0.266	0.267	0.262	0.292	0.256	0.255	0.247	0.267	0.291	0.257	0.299	0.287
		16	0.293	0.266	0.266	0.268	0.261	0.292	0.256	0.255	0.247	0.266	0.291	0.256	0.299	0.287
		17	0.293	0.266	0.266	0.266	0.262	0.291	0.256	0.254	0.246	0.265	0.29	0.256	0.298	0.287
		18	0.293	0.265	0.265	0.267	0.262	0.291	0.256	0.254	0.246	0.265	0.29	0.256	0.299	0.287
		19	0.292	0.266	0.265	0.267	0.261	0.291	0.255	0.254	0.247	0.265	0.29	0.256	0.299	0.287
		20	0.292	0.265	0.265	0.267	0.262	0.29	0.255	0.254	0.246	0.265	0.29	0.256	0.299	0.287
		21	0.292	0.266	0.265	0.266	0.262	0.29	0.255	0.254	0.246	0.264	0.29	0.256	0.299	0.287
		22	0.292	0.266	0.265	0.267	0.261	0.291	0.255	0.254	0.246	0.265	0.29	0.256	0.299	0.288
		23	0.291	0.266	0.265	0.266	0.261	0.29	0.255	0.253	0.245	0.264	0.289	0.255	0.298	0.287
		24	0.292	0.266	0.264	0.267	0.262	0.291	0.255	0.255	0.245	0.264	0.29	0.256	0.299	0.288
		25	0.291	0.266	0.265	0.267	0.26	0.291	0.256	0.253	0.246	0.264	0.289	0.256	0.299	0.289
		26	0.292	0.266	0.264	0.266	0.262	0.291	0.256	0.254	0.246	0.264	0.289	0.256	0.298	0.289
		27	0.291	0.266	0.265	0.267	0.262	0.29	0.256	0.254	0.246	0.263	0.289	0.256	0.298	0.288
		28	0.291	0.266	0.266	0.267	0.262	0.292	0.257	0.255	0.246	0.264	0.29	0.256	0.3	0.289
		29	0.291	0.266	0.265	0.267	0.261	0.292	0.257	0.255	0.245	0.263	0.289	0.256	0.299	0.289
		30	0.291	0.266	0.265	0.266	0.262	0.291	0.258	0.254	0.245	0.264	0.289	0.256	0.299	0.289
		31	0.291	0.266	0.265	0.267	0.264	0.292	0.259	0.256	0.246	0.264	0.29	0.257	0.299	0.29
		32	0.291	0.265	0.265	0.266	0.264	0.292	0.26	0.256	0.245	0.263	0.289	0.257	0.299	0.29
		33	0.291	0.266	0.265	0.267	0.263	0.293	0.26	0.257	0.246	0.263	0.29	0.257	0.298	0.29
		34	0.291	0.265	0.265	0.267	0.265	0.293	0.261	0.257	0.246	0.264	0.289	0.257	0.299	0.291
		35	0.291	0.266	0.266	0.267	0.265	0.294	0.262	0.258	0.246	0.264	0.29	0.257	0.299	0.291
		36	0.291	0.265	0.266	0.267	0.264	0.296	0.263	0.259	0.246	0.265	0.29	0.258	0.3	0.291
		37	0.291	0.266	0.266	0.267	0.267	0.295	0.265	0.26	0.246	0.265	0.29	0.258	0.299	0.292
		38	0.291	0.266	0.266	0.267	0.267	0.295	0.266	0.26	0.247	0.265	0.29	0.258	0.3	0.292
		39	0.291	0.267	0.267	0.267	0.269	0.296	0.267	0.262	0.247	0.266	0.291	0.259	0.299	0.294
		40	0.291	0.266	0.268	0.268	0.269	0.297	0.269	0.263	0.247	0.266	0.291	0.259	0.3	0.294
		41	0.291	0.267	0.267	0.268	0.27	0.297	0.271	0.264	0.247	0.266	0.291	0.26	0.3	0.295
		42	0.291	0.267	0.267	0.268	0.27	0.299	0.272	0.265	0.248	0.266	0.291	0.261	0.3	0.295
		43	0.291	0.267	0.268	0.268	0.272	0.299	0.274	0.266	0.248	0.266	0.292	0.261	0.301	0.297
		44	0.291	0.266	0.267	0.268	0.272	0.3	0.276	0.267	0.248	0.266	0.291	0.261	0.301	0.297
		45	0.291	0.267	0.268	0.269	0.274	0.301	0.277	0.269	0.248	0.267	0.293	0.262	0.301	0.297
		46	0.291	0.267	0.268	0.269	0.275	0.302	0.28	0.27	0.248	0.267	0.293	0.262	0.301	0.299
		47	0.292	0.267	0.269	0.269	0.277	0.303	0.282	0.272	0.249	0.268	0.293	0.263	0.302	0.3
		48	0.292	0.267	0.268	0.269	0.278	0.304	0.284	0.273	0.249	0.268	0.294	0.264	0.302	0.301
		49	0.291	0.267	0.269	0.27	0.279	0.306	0.287	0.275	0.249	0.268	0.294	0.265	0.303	0.302
		50	0.292	0.267	0.269	0.27	0.281	0.306	0.289	0.277	0.25	0.268	0.294	0.265	0.303	0.303
		51	0.292	0.268	0.269	0.27	0.282	0.308	0.292	0.279	0.25	0.269	0.295	0.266	0.304	0.304
		52	0.292	0.268	0.27	0.271	0.284	0.31	0.295	0.281	0.25	0.27	0.296	0.267	0.304	0.305
		53	0.293	0.269	0.27	0.271	0.286	0.312	0.298	0.283	0.25	0.27	0.296	0.268	0.306	0.308
		54	0.293	0.268	0.271	0.271	0.286	0.314	0.301	0.284	0.25	0.271	0.296	0.268	0.306	0.308
		55	0.293	0.269	0.271	0.272	0.288	0.316	0.304	0.288	0.251	0.271	0.298	0.27	0.307	0.31
		56	0.293	0.269	0.272	0.272	0.292	0.317	0.308	0.29	0.252	0.272	0.298	0.271	0.308	0.311
		57	0.293	0.268	0.272	0.272	0.294	0.319	0.312	0.292	0.251	0.272	0.299	0.272	0.309	0.313
		58	0.294	0.269	0.273	0.273	0.295	0.321	0.315	0.294	0.252	0.273	0.3	0.272	0.309	0.315
		59	0.294	0.27	0.274	0.274	0.298	0.323	0.319	0.297	0.253	0.274	0.301	0.275	0.31	0.316
		60	0.294	0.27	0.275	0.275	0.301	0.325	0.323	0.299	0.253	0.274	0.303	0.275	0.311	0.318
		61	0.294	0.271	0.275	0.276	0.303	0.328	0.327	0.302	0.254	0.275	0.303	0.277	0.313	0.32
		62	0.295	0.271	0.276	0.276	0.306	0.331	0.332	0.305	0.254	0.276	0.304	0.279	0.314	0.322
		63	0.295	0.271	0.276	0.277	0.308	0.333	0.336	0.308	0.255	0.277	0.305	0.281	0.314	0.325
		64	0.295	0.272	0.277	0.277	0.311	0.335	0.341	0.31	0.255	0.278	0.306	0.281	0.315	0.325
		65	0.295	0.272	0.278	0.279	0.314	0.337	0.346	0.314	0.256	0.279	0.307	0.283	0.316	0.328
		66	0.296	0.272	0.279	0.28	0.316	0.34	0.35	0.317	0.256	0.28	0.308	0.285	0.318	0.33
		67	0.296	0.272	0.279	0.28	0.32	0.343	0.356	0.321	0.256	0.281	0.309	0.286	0.318	0.332
		68	0.296	0.272	0.28	0.281	0.324	0.345	0.361	0.324	0.257	0.282	0.311	0.289	0.32	0.335
		69	0.296	0.273	0.28	0.282	0.326	0.35	0.367	0.327	0.258	0.283	0.311	0.29	0.322	0.337
		70	0.297	0.273	0.281	0.283	0.328	0.352	0.372	0.331	0.258	0.284	0.313	0.293	0.322	0.339
		71	0.297	0.274	0.282	0.284	0.334	0.355	0.378	0.335	0.26	0.285	0.315	0.295	0.324	0.342
		72	0.297	0.273	0.283	0.285	0.336	0.358	0.384	0.339	0.259	0.286	0.317	0.297	0.325	0.345
		73	0.298	0.274	0.284	0.286	0.341	0.361	0.39	0.343	0.26	0.287	0.318	0.299	0.326	0.346
		74	0.298	0.274	0.285	0.286	0.344	0.365	0.396	0.346	0.261	0.288	0.319	0.301	0.328	0.349
		75	0.298	0.274	0.285	0.288	0.348	0.37	0.402	0.351	0.261	0.289	0.32	0.304	0.33	0.351
		76	0.298	0.275	0.286	0.289	0.353	0.372	0.408	0.356	0.263	0.29	0.323	0.306	0.331	0.354
		77	0.299	0.275	0.288	0.29	0.357	0.375	0.416	0.361	0.263	0.292	0.324	0.308	0.333	0.356
		78	0.299	0.276	0.288	0.291	0.36	0.38	0.422	0.365	0.264	0.293	0.325	0.311	0.334	0.359
		79	0.299	0.275	0.288	0.292	0.364	0.383	0.429	0.369	0.265	0.293	0.326	0.314	0.336	0.36
		80	0.299	0.276	0.289	0.293	0.369	0.386	0.436	0.374	0.265	0.295	0.328	0.316	0.337	0.363
		81	0.3	0.276	0.291	0.294	0.374	0.391	0.443	0.379	0.266	0.296	0.33	0.319	0.339	0.365
		82	0.3	0.277	0.292	0.296	0.378	0.396	0.45	0.383	0.266	0.298	0.332	0.321	0.341	0.369
		83	0.3	0.276	0.293	0.297	0.385	0.399	0.458	0.388	0.266	0.299	0.334	0.324	0.342	0.371
		84	0.3	0.277	0.294	0.298	0.39	0.403	0.466	0.393	0.268	0.3	0.335	0.327	0.344	0.374
		85	0.3	0.277	0.294	0.299	0.394	0.407	0.473	0.398	0.268	0.301	0.338	0.33	0.345	0.378
		86	0.301	0.278	0.296	0.301	0.398	0.413	0.481	0.404	0.269	0.304	0.34	0.332	0.348	0.381
		87	0.3	0.278	0.297	0.301	0.404	0.416	0.489	0.408	0.27	0.304	0.341	0.336	0.349	0.383
		88	0.301	0.278	0.298	0.303	0.41	0.421	0.497	0.414	0.271	0.306	0.343	0.339	0.351	0.388
		89	0.301	0.278	0.299	0.303	0.414	0.425	0.505	0.419	0.272	0.307	0.345	0.341	0.352	0.39
		90	0.301	0.279	0.3	0.305	0.419	0.431	0.514	0.424	0.272	0.309	0.347	0.344	0.355	0.394
		91	0.302	0.279	0.302	0.307	0.424	0.435	0.522	0.429	0.274	0.31	0.349	0.348	0.356	0.398
		92	0.302	0.279	0.303	0.308	0.428	0.441	0.531	0.435	0.274	0.312	0.351	0.35	0.358	0.402
		93	0.303	0.28	0.304	0.309	0.436	0.445	0.541	0.441	0.275	0.313	0.354	0.354	0.359	0.406
		94	0.302	0.28	0.305	0.311	0.442	0.451	0.55	0.447	0.277	0.316	0.356	0.357	0.362	0.409
		95	0.303	0.28	0.306	0.312	0.448	0.455	0.559	0.453	0.277	0.316	0.358	0.361	0.364	0.414
		96	0.303	0.28	0.307	0.313	0.453	0.461	0.569	0.458	0.277	0.318	0.36	0.363	0.365	0.418
		97	0.303	0.281	0.307	0.315	0.459	0.466	0.578	0.465	0.279	0.32	0.363	0.367	0.366	0.423
		98	0.304	0.281	0.309	0.317	0.465	0.472	0.588	0.472	0.28	0.322	0.365	0.371	0.37	0.428
		99	0.304	0.282	0.312	0.318	0.473	0.477	0.598	0.479	0.28	0.324	0.367	0.374	0.371	0.433
		100	0.304	0.282	0.313	0.32	0.479	0.483	0.608	0.485	0.282	0.325	0.37	0.378	0.373	0.438
		101	0.305	0.283	0.314	0.322	0.484	0.49	0.618	0.492	0.283	0.328	0.373	0.382	0.376	0.444
		102	0.305	0.283	0.315	0.322	0.493	0.495	0.629	0.499	0.283	0.329	0.376	0.386	0.377	0.449
		103	0.305	0.283	0.316	0.324	0.499	0.501	0.638	0.505	0.284	0.331	0.378	0.389	0.38	0.454
		104	0.306	0.283	0.318	0.327	0.505	0.509	0.649	0.513	0.285	0.333	0.381	0.393	0.383	0.46
		105	0.305	0.284	0.32	0.328	0.514	0.515	0.66	0.519	0.286	0.335	0.384	0.397	0.386	0.465
		106	0.306	0.284	0.32	0.33	0.519	0.521	0.67	0.526	0.287	0.337	0.387	0.402	0.388	0.472
		107	0.306	0.285	0.323	0.331	0.527	0.528	0.681	0.533	0.288	0.339	0.39	0.406	0.389	0.477
		108	0.306	0.285	0.324	0.334	0.534	0.535	0.693	0.541	0.29	0.342	0.393	0.41	0.394	0.483
		109	0.307	0.285	0.324	0.335	0.541	0.54	0.704	0.548	0.29	0.344	0.396	0.414	0.395	0.489
		110	0.307	0.285	0.327	0.337	0.55	0.547	0.715	0.555	0.291	0.345	0.399	0.419	0.398	0.494
		111	0.307	0.286	0.328	0.339	0.556	0.554	0.727	0.563	0.293	0.348	0.403	0.424	0.401	0.501
		112	0.307	0.286	0.329	0.341	0.565	0.561	0.739	0.571	0.293	0.35	0.406	0.43	0.403	0.507
		113	0.308	0.287	0.331	0.343	0.573	0.567	0.751	0.58	0.295	0.353	0.41	0.434	0.406	0.514
		114	0.308	0.287	0.332	0.344	0.581	0.573	0.762	0.588	0.295	0.354	0.413	0.438	0.409	0.52
		115	0.308	0.287	0.333	0.346	0.587	0.58	0.774	0.597	0.298	0.356	0.417	0.443	0.411	0.527
		116	0.308	0.288	0.336	0.349	0.596	0.59	0.786	0.607	0.299	0.36	0.421	0.449	0.415	0.534
		117	0.308	0.288	0.337	0.35	0.605	0.596	0.799	0.617	0.3	0.362	0.425	0.454	0.418	0.541
		118	0.308	0.289	0.338	0.352	0.614	0.603	0.811	0.626	0.301	0.365	0.427	0.459	0.421	0.547
		119	0.309	0.29	0.341	0.355	0.622	0.612	0.824	0.635	0.302	0.368	0.432	0.464	0.425	0.554
		120	0.309	0.29	0.342	0.356	0.63	0.62	0.835	0.644	0.304	0.371	0.436	0.468	0.427	0.561
		121	0.31	0.291	0.345	0.359	0.639	0.627	0.848	0.652	0.305	0.373	0.44	0.474	0.43	0.569
		122	0.31	0.291	0.346	0.361	0.647	0.635	0.862	0.661	0.306	0.376	0.443	0.48	0.434	0.576
		123	0.311	0.292	0.348	0.363	0.656	0.644	0.875	0.671	0.307	0.379	0.448	0.485	0.437	0.583
		124	0.31	0.292	0.351	0.365	0.666	0.651	0.888	0.679	0.307	0.381	0.452	0.491	0.44	0.59
		125	0.311	0.292	0.353	0.368	0.673	0.659	0.902	0.689	0.309	0.384	0.455	0.496	0.443	0.598
		126	0.312	0.293	0.354	0.37	0.684	0.667	0.917	0.698	0.31	0.387	0.46	0.502	0.446	0.605
		127	0.312	0.292	0.357	0.373	0.693	0.677	0.931	0.707	0.312	0.39	0.464	0.507	0.45	0.613
		128	0.312	0.293	0.358	0.374	0.703	0.685	0.946	0.718	0.313	0.393	0.469	0.513	0.453	0.62
		129	0.312	0.294	0.361	0.377	0.714	0.694	0.961	0.727	0.314	0.395	0.473	0.519	0.456	0.628
		130	0.313	0.293	0.363	0.379	0.723	0.703	0.976	0.737	0.316	0.399	0.477	0.525	0.459	0.635
		131	0.313	0.294	0.364	0.382	0.733	0.714	0.991	0.747	0.317	0.402	0.483	0.531	0.464	0.644
		132	0.313	0.294	0.367	0.385	0.743	0.723	1.006	0.758	0.319	0.405	0.487	0.539	0.467	0.652
		133	0.314	0.294	0.369	0.387	0.754	0.733	1.021	0.767	0.32	0.408	0.492	0.545	0.471	0.66
		134	0.314	0.294	0.371	0.389	0.766	0.74	1.035	0.778	0.321	0.41	0.496	0.551	0.474	0.669
		135	0.314	0.296	0.374	0.392	0.777	0.751	1.051	0.789	0.322	0.414	0.501	0.557	0.477	0.677
		136	0.314	0.295	0.376	0.395	0.787	0.762	1.067	0.799	0.325	0.417	0.506	0.564	0.481	0.686
		137	0.314	0.296	0.377	0.398	0.797	0.77	1.081	0.809	0.325	0.42	0.511	0.57	0.484	0.694
		138	0.315	0.296	0.38	0.401	0.81	0.781	1.098	0.821	0.327	0.424	0.516	0.579	0.489	0.703
		139	0.315	0.297	0.382	0.403	0.821	0.79	1.114	0.832	0.329	0.426	0.521	0.585	0.492	0.712
		140	0.316	0.297	0.384	0.406	0.833	0.8	1.13	0.843	0.33	0.43	0.527	0.591	0.496	0.721
		141	0.315	0.297	0.387	0.408	0.844	0.81	1.145	0.853	0.332	0.433	0.531	0.599	0.5	0.729
		142	0.316	0.298	0.39	0.412	0.855	0.822	1.162	0.865	0.334	0.438	0.537	0.607	0.504	0.739
		143	0.316	0.298	0.392	0.415	0.867	0.831	1.178	0.876	0.334	0.44	0.542	0.614	0.507	0.748
		144	0.316	0.298	0.394	0.418	0.879	0.842	1.196	0.888	0.337	0.444	0.547	0.622	0.512	0.757
		145	0.317	0.299	0.397	0.421	0.889	0.854	1.212	0.899	0.339	0.448	0.553	0.629	0.516	0.766
		146	0.317	0.299	0.399	0.424	0.901	0.863	1.228	0.911	0.339	0.451	0.558	0.637	0.52	0.776
		147	0.317	0.299	0.402	0.427	0.914	0.874	1.246	0.923	0.342	0.455	0.564	0.645	0.525	0.785
		148	0.317	0.299	0.403	0.429	0.927	0.884	1.262	0.934	0.342	0.458	0.569	0.652	0.529	0.795
		149	0.317	0.3	0.406	0.433	0.939	0.894	1.279	0.946	0.343	0.462	0.574	0.659	0.534	0.804
		150	0.318	0.3	0.408	0.436	0.949	0.907	1.296	0.959	0.346	0.466	0.58	0.668	0.538	0.815
		151	0.318	0.3	0.411	0.439	0.963	0.918	1.313	0.971	0.348	0.47	0.586	0.676	0.542	0.825
		152	0.318	0.3	0.413	0.442	0.976	0.929	1.33	0.984	0.347	0.473	0.592	0.683	0.547	0.835
		153	0.318	0.301	0.416	0.445	0.989	0.94	1.348	0.996	0.35	0.476	0.597	0.691	0.55	0.845
		154	0.319	0.301	0.418	0.449	1.002	0.952	1.366	1.008	0.352	0.481	0.604	0.7	0.555	0.855
		155	0.319	0.301	0.421	0.453	1.014	0.964	1.383	1.021	0.355	0.485	0.609	0.708	0.561	0.865
		156	0.319	0.302	0.424	0.456	1.028	0.975	1.401	1.033	0.356	0.488	0.615	0.716	0.565	0.875
		157	0.319	0.301	0.426	0.459	1.041	0.986	1.418	1.046	0.358	0.492	0.621	0.724	0.57	0.886
		158	0.32	0.301	0.428	0.462	1.054	0.998	1.436	1.059	0.359	0.497	0.627	0.734	0.574	0.896
		159	0.32	0.302	0.431	0.465	1.068	1.009	1.454	1.071	0.36	0.5	0.633	0.742	0.579	0.907
		160	0.32	0.302	0.434	0.469	1.08	1.021	1.472	1.084	0.361	0.505	0.639	0.75	0.583	0.918
		161	0.32	0.302	0.436	0.472	1.093	1.034	1.49	1.097	0.365	0.509	0.646	0.759	0.588	0.928
		162	0.321	0.303	0.44	0.476	1.107	1.047	1.508	1.109	0.369	0.512	0.652	0.769	0.593	0.94
		163	0.321	0.302	0.443	0.479	1.119	1.058	1.526	1.123	0.367	0.517	0.658	0.776	0.598	0.951
		164	0.321	0.303	0.445	0.483	1.135	1.07	1.544	1.137	0.37	0.521	0.664	0.786	0.603	0.962
		165	0.321	0.303	0.449	0.487	1.148	1.084	1.563	1.15	0.372	0.526	0.671	0.794	0.608	0.972
		166	0.322	0.304	0.452	0.491	1.162	1.096	1.582	1.163	0.375	0.532	0.678	0.804	0.613	0.984
		167	0.322	0.304	0.454	0.495	1.176	1.108	1.6	1.177	0.376	0.535	0.685	0.813	0.62	0.995
		168	0.322	0.304	0.457	0.498	1.189	1.121	1.619	1.19	0.378	0.539	0.691	0.822	0.625	1.007
		169	0.322	0.304	0.461	0.502	1.204	1.135	1.637	1.204	0.38	0.544	0.698	0.832	0.63	1.018
		170	0.322	0.304	0.463	0.505	1.218	1.145	1.656	1.218	0.381	0.548	0.705	0.841	0.636	1.029
		171	0.323	0.304	0.465	0.509	1.231	1.158	1.674	1.231	0.382	0.552	0.711	0.851	0.641	1.04
		172	0.323	0.304	0.469	0.513	1.247	1.172	1.693	1.244	0.385	0.558	0.718	0.86	0.646	1.052
		173	0.323	0.305	0.472	0.517	1.26	1.185	1.712	1.259	0.386	0.561	0.726	0.869	0.652	1.064
		174	0.323	0.305	0.475	0.521	1.276	1.198	1.73	1.273	0.389	0.566	0.732	0.879	0.658	1.075
		175	0.324	0.305	0.478	0.524	1.291	1.21	1.75	1.287	0.391	0.571	0.739	0.889	0.663	1.087
		176	0.324	0.306	0.48	0.528	1.303	1.224	1.768	1.301	0.393	0.575	0.746	0.899	0.668	1.099
		177	0.324	0.305	0.484	0.532	1.321	1.237	1.787	1.314	0.395	0.581	0.753	0.908	0.674	1.111
		178	0.324	0.306	0.488	0.537	1.334	1.251	1.807	1.33	0.397	0.586	0.761	0.919	0.68	1.123
		179	0.324	0.306	0.49	0.541	1.348	1.263	1.825	1.343	0.399	0.589	0.768	0.929	0.685	1.134
		180	0.324	0.307	0.494	0.545	1.365	1.277	1.844	1.357	0.402	0.596	0.776	0.939	0.692	1.146
		181	0.325	0.307	0.497	0.549	1.378	1.292	1.863	1.371	0.404	0.6	0.782	0.949	0.698	1.159
		182	0.325	0.307	0.5	0.553	1.393	1.304	1.882	1.386	0.406	0.605	0.79	0.959	0.704	1.171
		183	0.325	0.307	0.505	0.558	1.408	1.318	1.901	1.4	0.407	0.61	0.798	0.97	0.709	1.183
		184	0.325	0.307	0.507	0.562	1.423	1.332	1.921	1.415	0.41	0.615	0.806	0.98	0.715	1.196
		185	0.325	0.307	0.509	0.565	1.44	1.345	1.939	1.429	0.411	0.62	0.813	0.99	0.721	1.207
		186	0.325	0.308	0.514	0.57	1.455	1.359	1.958	1.445	0.414	0.625	0.821	1.001	0.727	1.22
		187	0.325	0.307	0.517	0.574	1.469	1.374	1.978	1.46	0.417	0.63	0.828	1.011	0.733	1.233
		188	0.326	0.308	0.522	0.579	1.486	1.387	1.997	1.477	0.42	0.636	0.837	1.022	0.74	1.245
		189	0.326	0.308	0.524	0.583	1.501	1.401	2.015	1.491	0.421	0.641	0.844	1.033	0.746	1.257
		190	0.326	0.308	0.528	0.587	1.516	1.415	2.036	1.506	0.423	0.646	0.853	1.044	0.752	1.27
		191	0.326	0.308	0.532	0.592	1.531	1.429	2.054	1.522	0.426	0.652	0.861	1.054	0.758	1.283
		192	0.326	0.308	0.535	0.596	1.547	1.443	2.073	1.536	0.427	0.657	0.869	1.066	0.765	1.295
		193	0.327	0.309	0.539	0.601	1.562	1.458	2.093	1.552	0.431	0.663	0.877	1.077	0.771	1.308
		194	0.327	0.308	0.542	0.606	1.578	1.471	2.112	1.567	0.433	0.668	0.885	1.087	0.777	1.321
		195	0.327	0.309	0.546	0.611	1.596	1.485	2.131	1.582	0.435	0.674	0.894	1.099	0.784	1.334
		196	0.327	0.309	0.549	0.615	1.61	1.5	2.151	1.597	0.437	0.679	0.902	1.11	0.791	1.347
		197	0.327	0.309	0.553	0.62	1.627	1.514	2.168	1.612	0.439	0.684	0.911	1.122	0.796	1.36
		198	0.327	0.31	0.557	0.624	1.642	1.528	2.188	1.626	0.442	0.69	0.918	1.132	0.804	1.373
		199	0.327	0.309	0.561	0.628	1.658	1.542	2.207	1.641	0.443	0.696	0.926	1.143	0.81	1.386
		200	0.327	0.309	0.564	0.634	1.674	1.558	2.226	1.657	0.445	0.702	0.935	1.155	0.816	1.399
		201	0.328	0.31	0.569	0.639	1.69	1.572	2.245	1.672	0.45	0.708	0.945	1.168	0.823	1.412
		202	0.328	0.31	0.572	0.644	1.705	1.587	2.264	1.688	0.452	0.713	0.953	1.179	0.831	1.426
		203	0.328	0.31	0.577	0.648	1.722	1.601	2.284	1.704	0.454	0.719	0.962	1.19	0.837	1.439
		204	0.328	0.311	0.581	0.653	1.739	1.615	2.303	1.719	0.457	0.725	0.971	1.202	0.845	1.452
		205	0.328	0.31	0.584	0.658	1.754	1.63	2.321	1.734	0.46	0.731	0.98	1.214	0.851	1.465
		206	0.328	0.311	0.589	0.664	1.771	1.645	2.342	1.749	0.46	0.738	0.989	1.226	0.859	1.478
		207	0.328	0.311	0.592	0.669	1.786	1.659	2.359	1.764	0.464	0.743	0.997	1.237	0.864	1.491
		208	0.328	0.311	0.596	0.674	1.802	1.675	2.378	1.78	0.468	0.75	1.006	1.249	0.873	1.505
		209	0.328	0.311	0.6	0.679	1.819	1.69	2.397	1.796	0.469	0.756	1.015	1.261	0.88	1.518
		210	0.328	0.312	0.606	0.684	1.836	1.704	2.417	1.811	0.473	0.762	1.025	1.274	0.887	1.531
		211	0.329	0.311	0.608	0.69	1.85	1.719	2.435	1.826	0.475	0.768	1.034	1.285	0.894	1.545
		212	0.329	0.311	0.613	0.694	1.868	1.733	2.454	1.841	0.477	0.774	1.043	1.298	0.9	1.558
		213	0.329	0.312	0.618	0.7	1.883	1.749	2.472	1.856	0.481	0.781	1.052	1.31	0.909	1.572
		214	0.329	0.311	0.621	0.705	1.899	1.765	2.49	1.871	0.483	0.787	1.061	1.322	0.917	1.585
		215	0.329	0.312	0.625	0.711	1.916	1.778	2.51	1.887	0.485	0.793	1.071	1.335	0.923	1.599
		216	0.329	0.312	0.63	0.716	1.931	1.793	2.529	1.902	0.489	0.8	1.08	1.347	0.93	1.613
		217	0.329	0.312	0.634	0.721	1.948	1.808	2.546	1.919	0.491	0.807	1.089	1.359	0.939	1.626
		218	0.33	0.313	0.639	0.727	1.964	1.823	2.565	1.934	0.494	0.813	1.099	1.371	0.946	1.64
		219	0.329	0.312	0.643	0.732	1.981	1.838	2.585	1.949	0.497	0.819	1.108	1.385	0.954	1.653
		220	0.33	0.313	0.648	0.738	1.997	1.852	2.602	1.963	0.498	0.826	1.117	1.396	0.961	1.666
		221	0.33	0.313	0.653	0.744	2.013	1.867	2.622	1.979	0.504	0.833	1.127	1.41	0.969	1.68
		222	0.33	0.313	0.657	0.749	2.03	1.883	2.639	1.994	0.505	0.839	1.137	1.422	0.977	1.694
		223	0.33	0.313	0.661	0.754	2.046	1.897	2.657	2.01	0.508	0.846	1.146	1.434	0.984	1.708
		224	0.33	0.313	0.665	0.76	2.061	1.913	2.674	2.025	0.51	0.852	1.155	1.446	0.992	1.721
		225	0.33	0.313	0.669	0.765	2.078	1.926	2.693	2.04	0.513	0.859	1.165	1.458	0.999	1.735
		226	0.33	0.313	0.675	0.772	2.094	1.942	2.714	2.056	0.518	0.867	1.176	1.472	1.007	1.748
		227	0.33	0.313	0.679	0.777	2.11	1.957	2.728	2.071	0.521	0.873	1.185	1.484	1.015	1.763
		228	0.33	0.313	0.685	0.783	2.127	1.972	2.748	2.087	0.523	0.881	1.196	1.498	1.024	1.776
		229	0.33	0.313	0.688	0.789	2.143	1.986	2.764	2.102	0.525	0.886	1.204	1.51	1.03	1.79
		230	0.33	0.313	0.693	0.795	2.159	2.002	2.782	2.117	0.529	0.894	1.215	1.522	1.039	1.804
		231	0.331	0.313	0.697	0.801	2.174	2.016	2.799	2.133	0.531	0.901	1.225	1.535	1.047	1.817
		232	0.331	0.314	0.703	0.807	2.192	2.032	2.818	2.147	0.534	0.908	1.234	1.548	1.055	1.831
		233	0.33	0.314	0.707	0.812	2.208	2.046	2.833	2.163	0.538	0.916	1.245	1.561	1.063	1.844
		234	0.331	0.314	0.713	0.819	2.224	2.062	2.852	2.179	0.542	0.923	1.255	1.574	1.071	1.858
		235	0.331	0.314	0.717	0.825	2.239	2.077	2.87	2.194	0.544	0.93	1.265	1.587	1.079	1.872
		236	0.331	0.315	0.723	0.832	2.256	2.093	2.886	2.209	0.549	0.937	1.275	1.601	1.088	1.886
		237	0.331	0.314	0.727	0.837	2.272	2.107	2.904	2.224	0.551	0.945	1.285	1.613	1.096	1.899
		238	0.331	0.314	0.733	0.843	2.289	2.121	2.919	2.24	0.554	0.952	1.296	1.627	1.105	1.913
		239	0.331	0.314	0.737	0.849	2.305	2.136	2.937	2.255	0.557	0.959	1.305	1.64	1.112	1.927
		240	0.331	0.314	0.742	0.856	2.321	2.151	2.954	2.27	0.562	0.967	1.316	1.653	1.121	1.94
		241	0.331	0.315	0.748	0.862	2.337	2.165	2.968	2.286	0.564	0.974	1.326	1.665	1.129	1.954
		242	0.331	0.315	0.753	0.869	2.352	2.181	2.987	2.304	0.566	0.982	1.337	1.678	1.138	1.968
		243	0.331	0.315	0.757	0.874	2.368	2.196	3.001	2.317	0.57	0.989	1.347	1.691	1.146	1.981
		244	0.332	0.315	0.762	0.881	2.383	2.21	3.018	2.332	0.574	0.997	1.358	1.705	1.155	1.995
		245	0.331	0.315	0.769	0.887	2.401	2.226	3.035	2.346	0.577	1.004	1.368	1.718	1.164	2.009
		246	0.331	0.315	0.773	0.894	2.415	2.24	3.05	2.361	0.582	1.012	1.379	1.731	1.172	2.022
		247	0.332	0.315	0.778	0.901	2.432	2.254	3.066	2.377	0.584	1.02	1.389	1.744	1.18	2.036
		248	0.331	0.316	0.784	0.907	2.448	2.269	3.084	2.39	0.588	1.027	1.4	1.757	1.188	2.049
		249	0.331	0.315	0.788	0.913	2.462	2.285	3.096	2.405	0.591	1.035	1.41	1.77	1.197	2.063
		250	0.332	0.316	0.794	0.919	2.479	2.297	3.114	2.42	0.596	1.042	1.42	1.784	1.206	2.076
		251	0.332	0.315	0.799	0.926	2.494	2.313	3.133	2.433	0.598	1.051	1.431	1.797	1.214	2.09
		252	0.332	0.316	0.805	0.933	2.509	2.327	3.142	2.449	0.602	1.059	1.442	1.81	1.222	2.103
		253	0.332	0.316	0.809	0.939	2.525	2.342	3.161	2.466	0.605	1.066	1.452	1.822	1.232	2.117
		254	0.332	0.316	0.816	0.947	2.539	2.357	3.176	2.48	0.609	1.074	1.464	1.836	1.24	2.13
		255	0.332	0.316	0.82	0.952	2.554	2.37	3.189	2.491	0.611	1.081	1.473	1.848	1.249	2.143
		256	0.332	0.317	0.826	0.959	2.57	2.385	3.206	2.506	0.615	1.09	1.484	1.862	1.257	2.157
		257	0.332	0.316	0.831	0.966	2.583	2.399	3.222	2.52	0.62	1.097	1.495	1.874	1.266	2.17
		258	0.332	0.317	0.837	0.973	2.598	2.414	3.237	2.534	0.622	1.106	1.506	1.888	1.275	2.183
		259	0.333	0.317	0.843	0.98	2.615	2.427	3.254	2.551	0.628	1.114	1.518	1.901	1.284	2.197
		260	0.332	0.317	0.847	0.986	2.629	2.442	3.265	2.564	0.63	1.121	1.527	1.914	1.292	2.21
		261	0.333	0.317	0.854	0.993	2.644	2.455	3.282	2.578	0.635	1.13	1.538	1.927	1.302	2.224
		262	0.332	0.317	0.859	0.999	2.659	2.47	3.296	2.591	0.639	1.138	1.549	1.94	1.31	2.236
		263	0.333	0.317	0.865	1.006	2.674	2.483	3.312	2.603	0.641	1.146	1.559	1.953	1.319	2.249
		264	0.333	0.317	0.87	1.013	2.687	2.498	3.319	2.618	0.645	1.153	1.569	1.966	1.327	2.262
		265	0.333	0.317	0.875	1.019	2.7	2.511	3.335	2.634	0.648	1.162	1.579	1.978	1.336	2.275
		266	0.333	0.317	0.881	1.026	2.717	2.524	3.353	2.644	0.653	1.17	1.59	1.991	1.345	2.289
		267	0.333	0.317	0.887	1.033	2.727	2.537	3.361	2.658	0.656	1.178	1.601	2.005	1.353	2.301
		268	0.333	0.317	0.892	1.04	2.743	2.552	3.375	2.673	0.66	1.185	1.611	2.018	1.362	2.314
		269	0.333	0.317	0.898	1.046	2.756	2.563	3.388	2.684	0.663	1.194	1.621	2.03	1.371	2.326
		270	0.333	0.317	0.904	1.053	2.772	2.578	3.396	2.699	0.669	1.202	1.632	2.043	1.38	2.34
		271	0.333	0.318	0.909	1.06	2.783	2.591	3.416	2.713	0.673	1.211	1.644	2.056	1.389	2.353
		272	0.333	0.318	0.915	1.067	2.798	2.604	3.428	2.724	0.675	1.219	1.654	2.068	1.397	2.365
		273	0.333	0.317	0.921	1.074	2.812	2.618	3.439	2.739	0.68	1.227	1.664	2.081	1.407	2.378
		274	0.333	0.318	0.927	1.081	2.825	2.63	3.448	2.75	0.683	1.235	1.675	2.094	1.415	2.39
		275	0.334	0.318	0.933	1.088	2.84	2.644	3.468	2.764	0.687	1.243	1.686	2.107	1.425	2.404
		276	0.334	0.318	0.938	1.095	2.852	2.658	3.483	2.78	0.691	1.252	1.697	2.12	1.433	2.416
		277	0.334	0.318	0.945	1.102	2.864	2.67	3.49	2.791	0.695	1.26	1.706	2.132	1.442	2.427
		278	0.334	0.318	0.95	1.11	2.879	2.682	3.505	2.802	0.699	1.268	1.717	2.144	1.452	2.44
		279	0.334	0.319	0.957	1.116	2.891	2.695	3.517	2.817	0.704	1.277	1.728	2.156	1.46	2.453
		280	0.334	0.319	0.962	1.123	2.903	2.708	3.529	2.826	0.708	1.285	1.738	2.17	1.467	2.465
		281	0.334	0.318	0.968	1.131	2.917	2.72	3.535	2.84	0.713	1.294	1.749	2.181	1.476	2.477
		282	0.335	0.319	0.973	1.137	2.932	2.733	3.553	2.854	0.716	1.301	1.759	2.194	1.486	2.489
		283	0.334	0.318	0.979	1.145	2.942	2.745	3.557	2.861	0.719	1.309	1.77	2.206	1.495	2.5
		284	0.334	0.318	0.985	1.151	2.955	2.757	3.57	2.877	0.723	1.318	1.78	2.218	1.504	2.513
		285	0.334	0.318	0.992	1.158	2.968	2.771	3.589	2.891	0.728	1.326	1.79	2.231	1.512	2.525
		286	0.335	0.319	0.997	1.166	2.98	2.78	3.585	2.9	0.732	1.335	1.8	2.243	1.519	2.536
		287	0.334	0.319	1.003	1.172	2.991	2.794	3.602	2.911	0.736	1.343	1.811	2.254	1.53	2.548
		288	0.335	0.319	1.01	1.18	3.002	2.806	3.61	2.921	0.739	1.351	1.822	2.267	1.539	2.561
		289	0.335	0.319	1.015	1.187	3.015	2.817	3.62	2.937	0.743	1.359	1.832	2.278	1.547	2.572
		290	0.335	0.32	1.021	1.194	3.026	2.826	3.627	2.946	0.748	1.367	1.842	2.291	1.556	2.582
		291	0.335	0.32	1.028	1.201	3.039	2.841	3.647	2.959	0.752	1.376	1.852	2.303	1.565	2.594
		292	0.335	0.319	1.033	1.208	3.05	2.852	3.659	2.971	0.756	1.384	1.863	2.315	1.573	2.607
		293	0.335	0.32	1.039	1.214	3.06	2.863	3.661	2.98	0.76	1.392	1.873	2.327	1.583	2.617
		294	0.335	0.32	1.045	1.222	3.074	2.872	3.674	2.993	0.765	1.401	1.883	2.339	1.591	2.628
		295	0.336	0.319	1.051	1.229	3.086	2.886	3.691	3.002	0.77	1.409	1.893	2.35	1.6	2.639
		296	0.336	0.32	1.057	1.236	3.096	2.899	3.692	3.011	0.774	1.418	1.903	2.362	1.609	2.652
		297	0.336	0.32	1.064	1.244	3.103	2.908	3.703	3.024	0.777	1.426	1.914	2.373	1.617	2.661
		298	0.336	0.32	1.069	1.251	3.121	2.922	3.731	3.04	0.781	1.434	1.923	2.385	1.626	2.674
		299	0.335	0.32	1.075	1.258	3.126	2.931	3.701	3.041	0.787	1.443	1.934	2.395	1.635	2.684
		300	0.336	0.32	1.081	1.265	3.137	2.941	3.723	3.054	0.789	1.451	1.943	2.408	1.644	2.696
		301	0.336	0.32	1.087	1.273	3.148	2.953	3.73	3.07	0.795	1.459	1.954	2.419	1.653	2.707
		302	0.336	0.32	1.093	1.28	3.159	2.963	3.74	3.076	0.8	1.468	1.963	2.43	1.661	2.718
		303	0.336	0.32	1.099	1.286	3.172	2.973	3.75	3.088	0.803	1.476	1.974	2.442	1.67	2.728
		304	0.336	0.32	1.105	1.293	3.187	2.987	3.78	3.1	0.807	1.484	1.984	2.453	1.679	2.74
		305	0.336	0.321	1.112	1.3	3.19	2.993	3.761	3.106	0.811	1.492	1.993	2.464	1.687	2.751
		306	0.336	0.321	1.118	1.308	3.199	3.006	3.791	3.119	0.816	1.501	2.003	2.475	1.695	2.76
		307	0.336	0.32	1.124	1.315	3.209	3.01	3.777	3.128	0.82	1.509	2.013	2.485	1.703	2.771
		308	0.336	0.322	1.13	1.322	3.225	3.026	3.799	3.137	0.824	1.518	2.023	2.495	1.712	2.782
		309	0.337	0.322	1.135	1.329	3.232	3.034	3.818	3.145	0.83	1.526	2.033	2.506	1.722	2.789
		310	0.337	0.321	1.141	1.336	3.241	3.041	3.809	3.154	0.834	1.534	2.042	2.516	1.728	2.801
		311	0.337	0.321	1.148	1.343	3.253	3.054	3.813	3.164	0.838	1.542	2.052	2.528	1.739	2.81
		312	0.337	0.321	1.154	1.351	3.266	3.061	3.835	3.178	0.841	1.55	2.062	2.539	1.747	2.821
		313	0.336	0.322	1.161	1.357	3.272	3.071	3.843	3.183	0.847	1.559	2.071	2.55	1.755	2.832
		314	0.337	0.322	1.166	1.365	3.286	3.085	3.855	3.199	0.85	1.567	2.082	2.56	1.764	2.843
		315	0.337	0.322	1.173	1.372	3.292	3.091	3.86	3.204	0.855	1.576	2.09	2.57	1.771	2.851
		316	0.337	0.323	1.179	1.379	3.296	3.099	3.837	3.212	0.86	1.584	2.1	2.58	1.78	2.858
		317	0.337	0.322	1.185	1.387	3.309	3.108	3.856	3.228	0.864	1.592	2.11	2.591	1.788	2.87
		318	0.338	0.323	1.191	1.393	3.318	3.122	3.889	3.235	0.871	1.6	2.12	2.601	1.796	2.883
		319	0.337	0.322	1.197	1.401	3.327	3.129	3.887	3.242	0.874	1.608	2.129	2.612	1.804	2.892
		320	0.337	0.323	1.204	1.407	3.341	3.139	3.899	3.256	0.879	1.616	2.139	2.621	1.813	2.903
		321	0.338	0.324	1.21	1.415	3.345	3.149	3.899	3.264	0.882	1.625	2.147	2.631	1.821	2.912
		322	0.338	0.323	1.216	1.423	3.35	3.152	3.895	3.271	0.887	1.632	2.156	2.64	1.829	2.919
		323	0.338	0.323	1.222	1.43	3.361	3.162	3.909	3.279	0.891	1.641	2.166	2.651	1.837	2.93
		324	0.338	0.323	1.228	1.437	3.366	3.174	3.904	3.283	0.896	1.649	2.175	2.662	1.845	2.939
		325	0.338	0.324	1.234	1.444	3.38	3.182	3.93	3.299	0.902	1.657	2.185	2.674	1.853	2.95
		326	0.338	0.323	1.24	1.451	3.377	3.191	3.903	3.297	0.906	1.665	2.193	2.68	1.861	2.957
		327	0.338	0.324	1.247	1.458	3.391	3.198	3.927	3.313	0.913	1.674	2.203	2.69	1.869	2.965
		328	0.338	0.323	1.252	1.464	3.405	3.209	3.956	3.323	0.916	1.681	2.211	2.702	1.877	2.977
		329	0.338	0.324	1.259	1.472	3.411	3.22	3.937	3.326	0.92	1.69	2.22	2.71	1.885	2.986
		330	0.338	0.324	1.264	1.479	3.418	3.227	3.957	3.339	0.925	1.697	2.229	2.72	1.892	2.992
		331	0.339	0.324	1.271	1.486	3.421	3.228	3.935	3.341	0.928	1.705	2.238	2.727	1.901	3
		332	0.338	0.324	1.277	1.493	3.436	3.242	3.969	3.349	0.934	1.713	2.247	2.738	1.908	3.012
		333	0.339	0.325	1.283	1.5	3.438	3.254	3.956	3.361	0.939	1.721	2.256	2.746	1.917	3.017
		334	0.339	0.325	1.29	1.507	3.44	3.257	3.967	3.363	0.943	1.73	2.265	2.754	1.925	3.027
		335	0.339	0.325	1.296	1.514	3.456	3.272	3.973	3.373	0.946	1.737	2.274	2.765	1.932	3.037
		336	0.339	0.325	1.302	1.521	3.457	3.269	3.971	3.381	0.95	1.745	2.283	2.771	1.939	3.042
		337	0.339	0.325	1.308	1.528	3.474	3.287	3.984	3.392	0.956	1.753	2.292	2.783	1.948	3.054
		338	0.338	0.325	1.314	1.535	3.473	3.287	3.974	3.392	0.961	1.761	2.3	2.789	1.955	3.06
		339	0.339	0.327	1.32	1.542	3.486	3.297		3.41	0.965	1.769	2.31	2.801	1.962	3.072
		340	0.339	0.326	1.326	1.549	3.488	3.307	3.998	3.412	0.968	1.776	2.317	2.81	1.97	3.079
		341	0.339	0.326	1.333	1.556	3.494	3.313		3.41	0.976	1.785	2.326	2.817	1.978	3.086
		342	0.339	0.326	1.339	1.563	3.499	3.322	3.997	3.423	0.98	1.792	2.334	2.825	1.985	3.097
		343	0.339	0.326	1.345	1.57	3.515	3.325		3.428	0.983	1.8	2.343	2.835	1.993	3.104
		344	0.339	0.327	1.351	1.577	3.515	3.335		3.436	0.988	1.808	2.352	2.842	2.002	3.111
		345	0.339	0.328	1.357	1.583	3.526	3.342		3.44	0.994	1.816	2.359	2.85	2.01	3.121
		346	0.34	0.327	1.363	1.59	3.515	3.337		3.449	0.995	1.825	2.367	2.857	2.016	3.123
		347	0.34	0.328	1.369	1.597	3.53	3.355		3.455	1.002	1.831	2.376	2.865	2.024	3.133
		348	0.34	0.327	1.376	1.604	3.535	3.359		3.468	1.007	1.839	2.383	2.874	2.031	3.137
		349	0.34	0.327	1.381	1.61	3.547	3.367		3.471	1.01	1.846	2.392	2.884	2.039	3.152
		350	0.34	0.327	1.387	1.618	3.55	3.372		3.48	1.015	1.854	2.4	2.891	2.046	3.16
		351	0.34	0.328	1.394	1.625	3.559	3.386		3.485	1.02	1.862	2.408	2.901	2.054	3.164
		352	0.34	0.328	1.4	1.631	3.563	3.388		3.486	1.023	1.87	2.417	2.91	2.062	3.173
		353	0.34	0.329	1.406	1.639	3.567	3.394		3.492	1.03	1.877	2.425	2.918	2.07	3.179
		354	0.34	0.328	1.412	1.645	3.578	3.401		3.496	1.034	1.885	2.432	2.922	2.076	3.187
		355	0.34	0.328	1.418	1.652	3.583	3.409		3.507	1.041	1.893	2.439	2.931	2.084	3.193
		356	0.34	0.328	1.424	1.659	3.583	3.421		3.515	1.044	1.899	2.449	2.939	2.091	3.201
		357	0.34	0.328	1.43	1.666	3.584	3.414		3.512	1.047	1.906	2.454	2.942	2.097	3.207
		358	0.34	0.328	1.435	1.671	3.598	3.43		3.522	1.053	1.914	2.463	2.949	2.104	3.216
		359	0.34	0.329	1.442	1.679	3.603	3.431		3.53	1.057	1.922	2.472	2.957	2.112	3.223
		360	0.34	0.329	1.448	1.686	3.614	3.434		3.535	1.063	1.929	2.478	2.966	2.119	3.231

## Sheet: ED Fig 3
				ED Fig. 3b						ED Fig. 3c
				Ligation Formulation	Luminescence (eq. nLuc)					Ligation Formulation	Ct from qPCR
				(+) target	0.278244	0.581278				(+) target	26.6633	20.5695
				(-) target	0.0694642	0.0732085				(-) target	n.d.	n.d.
				(-) SplintR	0.0998063	0.0718528				(-) SplintR	35.2739	35.0439
				(+) DNAP	0.0878631	0.106262				(+) DNAP	n.d.	n.d.
				(+) dNTP	0.495416	0.56643				(+) dNTP	24.3547	22.1414
